# Supplementary material for: Comparative iTRAQ proteomics revealed proteins associated with horn development in yak
Source: Proteome Sci. 2018 Jul 24;16:14. doi: 10.1186/s12953-018-0141-9 (PMC6056918; doi:10.1186/s12953-018-0141-9)
Supplement: Supplementary file 1 — Total proteins identified in the iTRAQ-based experiment. (XLS 657 kb) [file 12953_2018_141_MOESM1_ESM.xls]

## Sheet: Additional file 1
Additional file 1. Total proteins identified by the iTRAQ-based experiment.
GroupID	Accession	Desription	Species	Unused	Peptides(95%)	114:113	117:113	119:113	114:115	117:115	119:115	114:118	117:118	119:118	CV	Fold change
1	tr|F1N757|F1N757_BOVIN	Uncharacterized protein OS=Bos taurus GN=TTN PE=4 SV=2	BOVIN	767.69	395	1.84	12.71	7.18	0.28	2.38	1.19	0.17	1.43	0.72	1.27	3.1
2	tr|E1BF59|E1BF59_BOVIN	Uncharacterized protein OS=Bos taurus GN=PLEC PE=1 SV=2	BOVIN	303.63	177	0.41	0.59	0.32	0.42	0.6	0.33	0.7	0.98	0.53	0.36	0.54
3	tr|F1MCK2|F1MCK2_BOVIN	Uncharacterized protein OS=Bos taurus GN=AHNAK PE=1 SV=2	BOVIN	286.14	196	0.95	1.2	0.7	0.74	0.95	0.55	1.6	2.03	1.17	0.4	1.1
4	tr|E1BDX8|E1BDX8_BOVIN	Uncharacterized protein OS=Bos taurus GN=DYNC1H1 PE=4 SV=1	BOVIN	264.32	158	0.79	0.98	0.81	0.71	0.88	0.72	0.77	0.95	0.79	0.11	0.82
5	tr|E1BFB0|E1BFB0_BOVIN	Uncharacterized protein OS=Bos taurus GN=SPTAN1 PE=1 SV=2	BOVIN	221.1	151	1.16	1.29	1.1	1.13	1.27	1.06	1.26	1.39	1.17	0.08	1.2
6	tr|E1BKT9|E1BKT9_BOVIN	Uncharacterized protein OS=Bos taurus GN=DSP PE=1 SV=1	BOVIN	220.22	142	0.21	0.35	0.26	0.21	0.35	0.26	0.28	0.46	0.34	0.25	0.3
7	tr|F1N169|F1N169_BOVIN	Uncharacterized protein OS=Bos taurus GN=FLNA PE=1 SV=2	BOVIN	204.86	144	0.77	0.51	1.09	0.92	0.61	1.32	0.86	0.58	1.24	0.31	0.88
8	tr|E1BB91|E1BB91_BOVIN	Uncharacterized protein OS=Bos taurus GN=COL6A3 PE=1 SV=1	BOVIN	201.24	193	0.57	0.43	1.26	0.53	0.4	1.18	0.73	0.55	1.64	0.51	0.81
9	tr|F1MYC9|F1MYC9_BOVIN	Uncharacterized protein OS=Bos taurus GN=SPTBN1 PE=4 SV=1	BOVIN	185.84	120	1.42	1.38	1.22	1.31	1.27	1.13	1.39	1.36	1.2	0.07	1.3
10	tr|E1BNR0|E1BNR0_BOVIN	Uncharacterized protein OS=Bos taurus GN=APOB PE=4 SV=2	BOVIN	181.58	102	1.05	1.06	1.56	0.75	0.76	1.12	1.31	1.33	1.96	0.3	1.21
11	tr|F1MTZ2|F1MTZ2_BOVIN	Uncharacterized protein OS=Bos taurus GN=MYH3 PE=4 SV=2	BOVIN	177.07	130	1.69	12.47	5.97	0.28	2.68	1.15	0.2	1.91	0.82	1.24	3.02
12	tr|F1N401|F1N401_BOVIN	Collagen alpha-1(XII) chain OS=Bos taurus GN=COL12A1 PE=4 SV=2	BOVIN	174.03	219	0.11	0.52	0.63	0.1	0.47	0.56	0.06	0.24	0.29	0.62	0.33
13	sp|Q27991|MYH10_BOVIN	Myosin-10 OS=Bos taurus GN=MYH10 PE=2 SV=2	BOVIN	168.6	118	2.58	2.13	2.75	1.36	1.11	1.43	1.29	1.06	1.37	0.36	1.68
14	tr|F1N7I5|F1N7I5_BOVIN	Uncharacterized protein (Fragment) OS=Bos taurus GN=NUMA1 PE=1 SV=2	BOVIN	159.57	89	0.95	0.92	0.9	0.91	0.88	0.86	1.6	1.56	1.53	0.28	1.12
15	sp|P02769|ALBU_BOVIN	Serum albumin OS=Bos taurus GN=ALB PE=1 SV=4	BOVIN	155.74	274	1	1	1.09	0.96	0.96	1.04	0.96	0.95	1.04	0.04	1
16	tr|E1BE25|E1BE25_BOVIN	Uncharacterized protein OS=Bos taurus GN=FLNC PE=1 SV=1	BOVIN	148.31	110	1.58	3.31	3.77	0.82	1.74	2	0.63	1.37	1.54	0.53	1.86
17	tr|F1MDH3|F1MDH3_BOVIN	Uncharacterized protein (Fragment) OS=Bos taurus GN=TLN1 PE=1 SV=2	BOVIN	143.68	87	1.01	1.01	1	1.01	1.01	1	0.99	0.98	0.97	0.01	1
18	tr|E1BGJ0|E1BGJ0_BOVIN	Uncharacterized protein OS=Bos taurus GN=LRP1 PE=4 SV=2	BOVIN	137.5	77	1.53	1.2	1.25	1.38	1.09	1.13	1.42	1.12	1.16	0.12	1.25
19	tr|F1MQ37|F1MQ37_BOVIN	Uncharacterized protein OS=Bos taurus GN=MYH9 PE=1 SV=2	BOVIN	134.88	120	0.48	0.65	0.61	0.48	0.65	0.61	0.59	0.8	0.76	0.16	0.63
20	tr|F1N6H4|F1N6H4_BOVIN	Uncharacterized protein (Fragment) OS=Bos taurus GN=MACF1 PE=4 SV=2	BOVIN	129.05	79	1.1	1.28	1.27	0.94	1.1	1.09	0.82	0.96	0.95	0.14	1.06
21	tr|B8Y9S9|B8Y9S9_BOVIN	Embryo-specific fibronectin 1 transcript variant OS=Bos taurus GN=FN1 PE=1 SV=1	BOVIN	126.74	96	0.7	0.53	1.56	0.64	0.48	1.41	0.42	0.32	0.93	0.53	0.78
22	tr|E1BKX7|E1BKX7_BOVIN	Uncharacterized protein OS=Bos taurus GN=FLNB PE=1 SV=2	BOVIN	123.29	87	0.55	0.7	0.55	0.58	0.73	0.58	0.59	0.76	0.6	0.12	0.63
23	tr|F1MRT9|F1MRT9_BOVIN	Uncharacterized protein (Fragment) OS=Bos taurus GN=UTRN PE=4 SV=2	BOVIN	121.36	70	1.14	1.27	1.11	1.16	1.29	1.14	1.51	1.69	1.49	0.15	1.31
24	tr|F1MF78|F1MF78_BOVIN	Uncharacterized protein (Fragment) OS=Bos taurus GN=SYNE2 PE=4 SV=2	BOVIN	119.98	82	0.87	0.83	1.17	0.92	0.88	1.22	1.02	0.97	1.36	0.17	1.03
25	tr|F1MER7|F1MER7_BOVIN	Uncharacterized protein (Fragment) OS=Bos taurus GN=HSPG2 PE=4 SV=1	BOVIN	118.41	72	0.82	0.74	0.66	0.74	0.67	0.61	0.74	0.67	0.61	0.09	0.7
26	tr|F1N4K8|F1N4K8_BOVIN	Fibrillin-1 OS=Bos taurus GN=FBN1 PE=4 SV=2	BOVIN	115.25	100	0.8	0.91	0.48	0.8	0.91	0.47	0.98	1.12	0.59	0.27	0.78
27	sp|P02453|CO1A1_BOVIN	Collagen alpha-1(I) chain OS=Bos taurus GN=COL1A1 PE=1 SV=3	BOVIN	115.02	593	0.6	0.19	0.29	0.38	0.12	0.19	0.71	0.2	0.34	0.56	0.34
28	tr|F1N789|F1N789_BOVIN	Uncharacterized protein OS=Bos taurus GN=VCL PE=1 SV=1	BOVIN	114.08	78	2.33	1.72	2.88	2.7	2.01	3.4	1.6	1.2	2.05	0.29	2.21
29	tr|F1MC48|F1MC48_BOVIN	Uncharacterized protein OS=Bos taurus GN=IQGAP1 PE=1 SV=2	BOVIN	111.9	76	0.82	0.88	0.67	0.79	0.85	0.64	1.11	1.19	0.9	0.2	0.87
30	sp|P48616|VIME_BOVIN	Vimentin OS=Bos taurus GN=VIM PE=1 SV=3	BOVIN	108.79	258	1.07	1.03	1.13	1.06	1.02	1.12	1.06	1.01	1.12	0.04	1.07
31	sp|Q29443|TRFE_BOVIN	Serotransferrin OS=Bos taurus GN=TF PE=2 SV=1	BOVIN	106.94	209	2.81	1.09	8.87	1.14	0.45	4.49	0.45	0.2	1.79	1.12	2.36
32	sp|A5D7D1|ACTN4_BOVIN	Alpha-actinin-4 OS=Bos taurus GN=ACTN4 PE=2 SV=1	BOVIN	106.49	76	0.6	0.68	0.55	0.56	0.64	0.52	0.7	0.79	0.65	0.13	0.63
33	sp|P49951|CLH1_BOVIN	Clathrin heavy chain 1 OS=Bos taurus GN=CLTC PE=1 SV=1	BOVIN	104.08	96	1.26	1.01	0.77	1.18	0.95	0.73	1.42	1.14	0.87	0.21	1.04
34	tr|F1MQI3|F1MQI3_BOVIN	Uncharacterized protein OS=Bos taurus GN=NEB PE=1 SV=2	BOVIN	99.86	58	1.08	3.47	2.86	0.41	1.31	1.08	0.3	0.98	0.8	0.75	1.36
35	tr|F1MTZ4|F1MTZ4_BOVIN	Uncharacterized protein (Fragment) OS=Bos taurus GN=FBN2 PE=4 SV=2	BOVIN	99.77	95	0.6	0.7	0.94	0.56	0.67	0.88	0.4	0.47	0.61	0.26	0.65
36	sp|P02465|CO1A2_BOVIN	Collagen alpha-2(I) chain OS=Bos taurus GN=COL1A2 PE=1 SV=2	BOVIN	97.05	278	0.65	0.31	0.21	0.38	0.18	0.13	0.64	0.29	0.2	0.55	0.33
37	tr|F1MDC1|F1MDC1_BOVIN	Uncharacterized protein OS=Bos taurus GN=RRBP1 PE=1 SV=2	BOVIN	96.65	60	1.34	0.12	1.03	2.21	0.19	1.69	2.51	0.21	1.91	0.69	1.25
38	sp|Q7SIH1|A2MG_BOVIN	Alpha-2-macroglobulin OS=Bos taurus GN=A2M PE=1 SV=2	BOVIN	95.65	85	1.08	0.72	1.8	1.22	0.84	2.03	0.61	0.39	0.97	0.48	1.07
39	tr|F1N1S2|F1N1S2_BOVIN	Uncharacterized protein OS=Bos taurus GN=MAP1B PE=4 SV=2	BOVIN	93.88	57	1.42	0.72	1.74	2.21	1.14	2.68	1.56	0.79	1.89	0.39	1.57
40	sp|Q2UVX4|CO3_BOVIN	Complement C3 OS=Bos taurus GN=C3 PE=1 SV=2	BOVIN	92.9	56	0.65	1.51	1.18	0.58	1.34	1.04	0.66	1.54	1.19	0.33	1.08
41	sp|Q9BE39|MYH7_BOVIN	Myosin-7 OS=Bos taurus GN=MYH7 PE=2 SV=1	BOVIN	91.38	81	1.07	4.57	1.32	1.75	6.85	2	0.42	1.84	0.49	0.88	2.26
42	sp|Q3SZ57|FETA_BOVIN	Alpha-fetoprotein OS=Bos taurus GN=AFP PE=2 SV=1	BOVIN	91.19	176	0.99	0.98	1.08	0.97	0.97	1.06	0.92	0.91	1	0.05	0.99
43	tr|F1MPK6|F1MPK6_BOVIN	Uncharacterized protein (Fragment) OS=Bos taurus GN=TNXB PE=4 SV=2	BOVIN	89.85	48	2.15	2.63	6.73	2	2.27	5.97	0.36	0.42	1.15	0.81	2.63
44	tr|E1BA17|E1BA17_BOVIN	Uncharacterized protein OS=Bos taurus GN=COL14A1 PE=1 SV=2	BOVIN	87.47	97	0.83	1.04	0.26	0.68	0.85	0.22	1.6	2.05	0.49	0.64	0.89
45	tr|E1B9N6|E1B9N6_BOVIN	Uncharacterized protein OS=Bos taurus GN=EVPL PE=4 SV=1	BOVIN	86.02	46	0.59	0.63	0.72	0.65	0.7	0.8	0.59	0.64	0.72	0.1	0.67
46	tr|A4IFP2|A4IFP2_BOVIN	KRT4 protein OS=Bos taurus GN=KRT4 PE=2 SV=1	BOVIN	85.66	108	0.31	0.22	1.42	0.47	0.28	1.98	0.3	0.19	1.2	0.88	0.71
47	tr|E1BH78|E1BH78_BOVIN	Uncharacterized protein OS=Bos taurus GN=SNRNP200 PE=4 SV=1	BOVIN	85.21	49	0.9	0.89	0.82	0.89	0.86	0.8	1.19	1.17	1.06	0.15	0.95
48	sp|P19120|HSP7C_BOVIN	Heat shock cognate 71 kDa protein OS=Bos taurus GN=HSPA8 PE=1 SV=2	BOVIN	82.8	111	0.95	1.18	1.31	0.61	0.75	0.87	0.67	0.8	0.92	0.24	0.9
49	tr|F1N775|F1N775_BOVIN	Uncharacterized protein OS=Bos taurus GN=MYH8 PE=4 SV=2	BOVIN	82.71	125	1.58	11.38	7.59	0.19	1.72	1.09	0.16	1.33	0.85	1.28	2.88
50	tr|A7Z025|A7Z025_BOVIN	PRPF8 protein OS=Bos taurus GN=PRPF8 PE=2 SV=1	BOVIN	81.16	46	1.02	0.99	1	1	0.97	0.98	1	0.98	0.99	0.01	0.99
51	tr|M5FKH8|M5FKH8_BOVIN	Periplakin OS=Bos taurus GN=PPL PE=1 SV=1	BOVIN	81.13	50	0.45	0.51	0.6	0.56	0.63	0.74	0.54	0.61	0.73	0.15	0.6
52	sp|Q76LV2|HS90A_BOVIN	Heat shock protein HSP 90-alpha OS=Bos taurus GN=HSP90AA1 PE=1 SV=3	BOVIN	79.78	82	0.47	1.12	0.95	0.3	0.77	0.7	0.38	0.91	0.82	0.37	0.71
53	sp|P08169|MPRI_BOVIN	Cation-independent mannose-6-phosphate receptor OS=Bos taurus GN=IGF2R PE=1 SV=2	BOVIN	79.18	49	1.34	1.27	1.01	1.39	1.31	1.05	0.95	0.9	0.72	0.2	1.11
54	tr|E1BF47|E1BF47_BOVIN	Uncharacterized protein OS=Bos taurus GN=TPR PE=4 SV=1	BOVIN	78.09	50	1.03	1.01	1.01	1.01	0.98	0.99	1.05	1.03	1.03	0.02	1.01
55	tr|F1MAZ3|F1MAZ3_BOVIN	Microtubule-associated protein OS=Bos taurus GN=MAP4 PE=1 SV=2	BOVIN	77.12	50	2.19	0.52	2.01	3.73	0.88	3.44	2.54	0.6	2.38	0.54	2.03
56	tr|F1MQ21|F1MQ21_BOVIN	Uncharacterized protein (Fragment) OS=Bos taurus GN=NES PE=4 SV=2	BOVIN	76.8	55	1.71	3.73	3.44	0.84	1.85	1.75	0.52	1.13	1.08	0.59	1.78
57	tr|F1N647|F1N647_BOVIN	Fatty acid synthase OS=Bos taurus GN=FASN PE=1 SV=2	BOVIN	75.68	57	0.89	0.77	0.81	0.87	0.74	0.79	0.8	0.69	0.73	0.08	0.79
58	tr|G3MWT9|G3MWT9_BOVIN	Uncharacterized protein (Fragment) OS=Bos taurus GN=AKAP12 PE=4 SV=1	BOVIN	75.12	48	1.19	1.31	0.85	1.04	1.13	0.74	1.42	1.54	1	0.22	1.13
59	sp|Q3SYU2|EF2_BOVIN	Elongation factor 2 OS=Bos taurus GN=EEF2 PE=2 SV=3	BOVIN	74.79	54	1.13	0.99	1.08	0.82	0.73	0.79	0.96	0.85	0.93	0.14	0.92
60	tr|F1MN61|F1MN61_BOVIN	Uncharacterized protein (Fragment) OS=Bos taurus GN=EEA1 PE=1 SV=2	BOVIN	74.14	46	1.24	1.32	1.02	0.98	1.05	0.81	1.21	1.29	1	0.15	1.1
61	tr|F1MZT7|F1MZT7_BOVIN	Uncharacterized protein OS=Bos taurus GN=GCN1 PE=4 SV=1	BOVIN	74.08	52	1.06	1.11	0.82	1.07	1.12	0.84	1.14	1.19	0.9	0.13	1.03
62	tr|B0JYN6|B0JYN6_BOVIN	Alpha-2-HS-glycoprotein OS=Bos taurus GN=AHSG PE=1 SV=1	BOVIN	73.37	152	1	1.01	1.1	0.95	0.95	1.05	0.93	0.94	1.02	0.05	0.99
63	tr|Q17QL7|Q17QL7_BOVIN	KRT15 protein OS=Bos taurus GN=KRT15 PE=1 SV=2	BOVIN	73.03	104	0.1	0.13	0.62	0.1	0.12	0.54	0.15	0.16	0.83	0.86	0.31
64	sp|P79134|ANXA6_BOVIN	Annexin A6 OS=Bos taurus GN=ANXA6 PE=1 SV=2	BOVIN	72.37	59	3.31	3.8	6.31	1.8	2.38	4.25	0.84	1.04	1.92	0.58	2.85
65	tr|E1B7K5|E1B7K5_BOVIN	Uncharacterized protein OS=Bos taurus GN=CKAP5 PE=4 SV=2	BOVIN	71.46	50	1.19	1.15	1.45	1	0.97	1.2	0.87	0.84	1.05	0.17	1.08
66	tr|G3X6L9|G3X6L9_BOVIN	Uncharacterized protein OS=Bos taurus GN=EPRS PE=1 SV=1	BOVIN	70.32	47	1.06	1.09	0.96	0.96	0.99	0.88	1.06	1.08	0.96	0.06	1
67	tr|E1BKZ5|E1BKZ5_BOVIN	Uncharacterized protein OS=Bos taurus GN=GOLGB1 PE=4 SV=2	BOVIN	70.22	43	1.19	1.01	0.99	1.05	0.89	0.87	1.14	0.96	0.95	0.1	1
68	tr|F1MVC0|F1MVC0_BOVIN	Uncharacterized protein OS=Bos taurus GN=CAD PE=3 SV=2	BOVIN	70.06	40	1.17	1.13	0.9	1.08	1.04	0.82	1.09	1.05	0.83	0.12	1.01
69	sp|Q27954|COPA_BOVIN	Coatomer subunit alpha OS=Bos taurus GN=COPA PE=1 SV=1	BOVIN	69.92	46	1.41	1.39	0.69	1.49	1.47	0.74	1.39	1.38	0.68	0.29	1.18
70	sp|P81947|TBA1B_BOVIN	Tubulin alpha-1B chain OS=Bos taurus PE=1 SV=2	BOVIN	69.24	136										#DIV/0!	#DIV/0!
71	tr|F1ME65|F1ME65_BOVIN	Uncharacterized protein OS=Bos taurus GN=CKAP4 PE=1 SV=1	BOVIN	69.03	54	1.37	1.26	0.74	1.27	1.17	0.69	1.87	1.74	1	0.3	1.23
72	sp|O46385|SVIL_BOVIN	Supervillin OS=Bos taurus GN=SVIL PE=1 SV=2	BOVIN	67.63	39	1.11	1.13	0.98	1.05	1.06	0.92	0.99	1.01	0.88	0.08	1.01
73	sp|Q3MHM5|TBB4B_BOVIN	Tubulin beta-4B chain OS=Bos taurus GN=TUBB4B PE=2 SV=1	BOVIN	67.52	113	1.09	1.09	1.11	1.1	1.1	1.12	1.08	1.08	1.1	0.01	1.09
74	tr|E1BDB0|E1BDB0_BOVIN	Uncharacterized protein OS=Bos taurus GN=EPB41L2 PE=4 SV=1	BOVIN	67.26	37	0.58	0.86	0.54	0.45	0.67	0.43	0.59	0.86	0.55	0.24	0.61
75	tr|F1MXS8|F1MXS8_BOVIN	Collagen alpha-1(III) chain OS=Bos taurus GN=COL3A1 PE=4 SV=2	BOVIN	66.47	184	2.33	1.32	1.58	1.49	0.81	0.97	2.17	1.24	1.47	0.32	1.49
76	tr|F1MT25|F1MT25_BOVIN	Uncharacterized protein OS=Bos taurus GN=HDLBP PE=1 SV=2	BOVIN	65.89	40	1.53	1.5	1.32	1.39	1.37	1.19	1.34	1.32	1.15	0.09	1.35
77	tr|F1MQI1|F1MQI1_BOVIN	Uncharacterized protein OS=Bos taurus GN=TLN2 PE=4 SV=2	BOVIN	65.83	54	0.98	1.02	1.01	0.95	0.98	0.98	0.98	1.02	1.01	0.02	0.99
78	tr|E1B8N6|E1B8N6_BOVIN	Uncharacterized protein OS=Bos taurus GN=LMNB1 PE=1 SV=2	BOVIN	64.6	56	0.69	0.7	0.9	0.64	0.65	0.84	0.94	0.95	1.21	0.21	0.84
79	sp|P63258|ACTG_BOVIN	Actin, cytoplasmic 2 OS=Bos taurus GN=ACTG1 PE=1 SV=1	BOVIN	64.39	185	1.11	0.75	1.91	1.28	0.92	2.17	0.9	0.62	1.56	0.4	1.25
80	tr|G3N0V2|G3N0V2_BOVIN	Uncharacterized protein OS=Bos taurus GN=KRT1 PE=1 SV=1	BOVIN	63.79	107	0.08	0.25	0.15	0.08	0.24	0.14	0.14	0.5	0.27	0.61	0.2
81	sp|Q95M18|ENPL_BOVIN	Endoplasmin OS=Bos taurus GN=HSP90B1 PE=2 SV=1	BOVIN	63.52	56	0.89	1.43	0.77	0.63	0.99	0.52	0.61	0.98	0.51	0.34	0.81
82	sp|Q863B3|SND1_BOVIN	Staphylococcal nuclease domain-containing protein 1 OS=Bos taurus GN=SND1 PE=1 SV=1	BOVIN	63.16	39	1.75	2	1.31	1.25	1.42	0.92	1.38	1.57	1.02	0.23	1.4
83	tr|E1BP50|E1BP50_BOVIN	Uncharacterized protein OS=Bos taurus GN=TNKS1BP1 PE=1 SV=2	BOVIN	62.6	38	0.81	0.77	1.01	0.94	0.9	1.16	0.79	0.75	0.98	0.14	0.9
84	tr|M0QVZ6|M0QVZ6_BOVIN	Keratin, type II cytoskeletal 5 OS=Bos taurus GN=KRT5 PE=1 SV=1	BOVIN	62.46	99	0.31	0.2	0.67	0.28	0.19	0.63	0.37	0.24	0.8	0.53	0.41
85	tr|G3X757|G3X757_BOVIN	Transitional endoplasmic reticulum ATPase OS=Bos taurus GN=VCP PE=1 SV=1	BOVIN	62.25	42	0.98	1.29	1.27	0.82	1.12	1.07	1.13	1.5	1.47	0.18	1.18
86	sp|Q8SPJ1|PLAK_BOVIN	Junction plakoglobin OS=Bos taurus GN=JUP PE=2 SV=1	BOVIN	62.15	46	0.3	0.38	0.36	0.28	0.36	0.34	0.5	0.63	0.59	0.29	0.41
87	tr|A6H7J6|A6H7J6_BOVIN	Protein disulfide-isomerase OS=Bos taurus GN=P4HB PE=1 SV=1	BOVIN	62.04	51	1.84	1.67	1.1	1.11	1.01	0.64	1.47	1.33	0.86	0.3	1.22
88	tr|F1MYG5|F1MYG5_BOVIN	Uncharacterized protein OS=Bos taurus GN=LMNA PE=1 SV=1	BOVIN	61.81	63	0.79	0.76	0.8	0.97	0.93	0.98	1.37	1.31	1.39	0.23	1.03
89	tr|G5E5N3|G5E5N3_BOVIN	ATP-dependent RNA helicase A OS=Bos taurus GN=DHX9 PE=1 SV=1	BOVIN	61.24	39	1.13	0.91	0.95	1.24	0.99	1.05	1.24	1	1.06	0.1	1.06
90	tr|G5E630|G5E630_BOVIN	USP9X OS=Bos taurus GN=USP9Y PE=4 SV=1	BOVIN	61.07	37	1.57	1.38	0.95	1.45	1.27	0.86	1.43	1.26	0.86	0.21	1.23
91	sp|A7MBJ5|CAND1_BOVIN	Cullin-associated NEDD8-dissociated protein 1 OS=Bos taurus GN=CAND1 PE=2 SV=1	BOVIN	60.88	41	1.11	0.96	0.87	1.02	0.88	0.8	1.21	1.05	0.95	0.12	0.98
92	sp|Q32PF2|ACLY_BOVIN	ATP-citrate synthase OS=Bos taurus GN=ACLY PE=2 SV=1	BOVIN	60.83	36	0.57	0.65	0.72	0.61	0.7	0.77	0.56	0.65	0.71	0.1	0.66
93	tr|G3N365|G3N365_BOVIN	Structural maintenance of chromosomes protein OS=Bos taurus GN=SMC3 PE=3 SV=1	BOVIN	60.45	35	1.04	1.02	1.01	0.96	0.95	0.93	1.25	1.25	1.21	0.12	1.07
94	tr|F1MRZ6|F1MRZ6_BOVIN	Uncharacterized protein (Fragment) OS=Bos taurus GN=TNC PE=4 SV=2	BOVIN	60.17	35	0.06	0.45	0.18	0.05	0.47	0.19	0.03	0.19	0.08	0.83	0.19
95	tr|F1MTR1|F1MTR1_BOVIN	Uncharacterized protein OS=Bos taurus GN=IQGAP2 PE=4 SV=2	BOVIN	60.1	40	2.73	2.44	2.78	2.19	1.96	2.23	1.49	1.32	1.5	0.25	2.07
96	sp|O97593|SMC1A_BOVIN	Structural maintenance of chromosomes protein 1A OS=Bos taurus GN=SMC1A PE=1 SV=1	BOVIN	59.89	30	1	1	1	0.99	0.99	0.99	1.05	1.05	1.05	0.02	1.01
97	tr|D1Z308|D1Z308_BOVIN	Periostin OS=Bos taurus GN=POSTN PE=2 SV=2	BOVIN	59.17	70	1.2	1.58	2.33	0.77	1.02	1.47	0.61	0.8	1.15	0.41	1.22
98	sp|Q0VCX2|GRP78_BOVIN	78 kDa glucose-regulated protein OS=Bos taurus GN=HSPA5 PE=2 SV=1	BOVIN	59.06	56	1.77	1.85	1.34	1.15	1.21	0.93	1.29	1.38	1.02	0.22	1.33
99	tr|F1MPT5|F1MPT5_BOVIN	Uncharacterized protein (Fragment) OS=Bos taurus GN=DST PE=4 SV=2	BOVIN	58.88	53	0.99	0.99	1.02	1.02	1.01	1.05	1.01	1	1.04	0.02	1.01
100	tr|A5D7E8|A5D7E8_BOVIN	Protein disulfide-isomerase OS=Bos taurus GN=PDIA3 PE=1 SV=1	BOVIN	58.3	48	1.26	1.21	0.66	1.17	1.13	0.62	1.94	1.85	0.99	0.36	1.2
101	tr|E1BDY3|E1BDY3_BOVIN	Uncharacterized protein OS=Bos taurus GN=GLG1 PE=4 SV=2	BOVIN	57.8	32	1.87	1.71	1.51	1.31	1.2	1.07	1.34	1.24	1.1	0.19	1.37
102	tr|A5D984|A5D984_BOVIN	Pyruvate kinase OS=Bos taurus GN=PKM2 PE=1 SV=1	BOVIN	57.23	56	0.91	1.03	0.82	0.63	0.7	0.61	0.76	0.9	0.72	0.17	0.79
103	tr|F1MU48|F1MU48_BOVIN	DNA topoisomerase 2 (Fragment) OS=Bos taurus GN=TOP2B PE=3 SV=2	BOVIN	57.11	33	1.13	0.39	1.64	0.95	0.34	1.39	0.95	0.33	1.38	0.49	0.95
104	sp|A3KMV5|UBA1_BOVIN	Ubiquitin-like modifier-activating enzyme 1 OS=Bos taurus GN=UBA1 PE=2 SV=1	BOVIN	57.09	45	0.98	0.99	0.99	1	1.01	1	1.01	1.02	1.01	0.01	1
105	sp|A1A4K3|DDB1_BOVIN	DNA damage-binding protein 1 OS=Bos taurus GN=DDB1 PE=1 SV=1	BOVIN	56.93	32	0.98	0.97	0.96	1	0.99	0.98	1.02	1.01	1	0.02	0.99
106	sp|Q08DS7|AP1B1_BOVIN	AP-1 complex subunit beta-1 OS=Bos taurus GN=AP2B1 PE=2 SV=1	BOVIN	56.69	41	0.99	1.04	1.01	0.98	1.03	1	0.99	1.03	1.01	0.02	1.01
107	tr|E1BPW2|E1BPW2_BOVIN	Uncharacterized protein OS=Bos taurus GN=ERC1 PE=4 SV=2	BOVIN	56.02	32	1.2	1.09	1.34	1.09	0.98	1.22	1.09	0.98	1.21	0.1	1.13
108	sp|Q2KJH6|SERPH_BOVIN	Serpin H1 OS=Bos taurus GN=SERPINH1 PE=2 SV=1	BOVIN	55.96	93	2.68	2.75	1.47	1.67	1.75	0.91	3.87	4.06	2.25	0.42	2.38
109	tr|F1MM57|F1MM57_BOVIN	Uncharacterized protein OS=Bos taurus GN=MYH14 PE=1 SV=2	BOVIN	54.48	49	0.22	0.38	0.41	0.48	0.85	0.89	0.36	0.68	0.74	0.4	0.56
110	sp|Q2HJ49|MOES_BOVIN	Moesin OS=Bos taurus GN=MSN PE=2 SV=3	BOVIN	54.1	34	0.83	0.95	0.9	0.8	0.92	0.86	0.9	1.03	0.97	0.07	0.91
111	tr|F1MM34|F1MM34_BOVIN	Catenin alpha-1 OS=Bos taurus GN=CTNNA1 PE=1 SV=2	BOVIN	54.07	36	0.74	0.74	0.72	0.78	0.78	0.77	0.84	0.85	0.82	0.06	0.78
112	tr|F1MU08|F1MU08_BOVIN	Poly [ADP-ribose] polymerase OS=Bos taurus GN=PARP1 PE=4 SV=2	ADP-ribose	54.03	33	1.17	1.13	1.21	1.04	1.01	1.08	1.16	1.12	1.19	0.06	1.12
113	tr|F1MDR7|F1MDR7_BOVIN	Uncharacterized protein OS=Bos taurus GN=DNAJC13 PE=4 SV=2	BOVIN	53.95	31	1.18	0.97	0.92	1.37	1.12	1.07	1.16	0.95	0.91	0.13	1.07
114	tr|E1BMN5|E1BMN5_BOVIN	Uncharacterized protein OS=Bos taurus GN=SPTBN2 PE=1 SV=2	BOVIN	53.81	39	0.69	0.68	0.69	0.74	0.74	0.74	0.82	0.82	0.82	0.08	0.75
115	tr|A6QP89|A6QP89_BOVIN	MYBPC1 protein OS=Bos taurus GN=MYBPC1 PE=2 SV=1	BOVIN	53.43	30	1.17	5.6	2.88	0.46	2.33	1.21	0.33	1.69	0.86	0.84	1.84
116	tr|F1MIC9|F1MIC9_BOVIN	Uncharacterized protein OS=Bos taurus GN=DCTN1 PE=4 SV=1	BOVIN	53.22	33	1.04	0.95	1.06	0.97	0.9	0.99	1.01	0.93	1.03	0.05	0.99
117	sp|P35605|COPB2_BOVIN	Coatomer subunit beta' OS=Bos taurus GN=COPB2 PE=1 SV=3	BOVIN	53.16	42	1.49	1.41	1	1.1	1.03	0.75	1.24	1.17	0.83	0.21	1.11
118	sp|A0JN39|COPB_BOVIN	Coatomer subunit beta OS=Bos taurus GN=COPB1 PE=1 SV=1	BOVIN	52.86	34	1.47	1.33	0.95	1.31	1.17	0.83	1.37	1.22	0.86	0.19	1.17
119	sp|P04272|ANXA2_BOVIN	Annexin A2 OS=Bos taurus GN=ANXA2 PE=1 SV=2	BOVIN	52.77	69	0.9	0.95	0.95	0.92	0.95	0.95	0.95	1	0.99	0.03	0.95
120	sp|P34955|A1AT_BOVIN	Alpha-1-antiproteinase OS=Bos taurus GN=SERPINA1 PE=1 SV=1	BOVIN	52.74	89	0.45	1.26	1.87	0.58	1.49	2.07	0.16	0.35	0.48	0.69	0.97
121	tr|F1MY44|F1MY44_BOVIN	Uncharacterized protein OS=Bos taurus GN=HNRNPM PE=1 SV=2	BOVIN	52.54	39	0.96	0.98	0.94	1.02	1.04	0.99	1.04	1.06	1.01	0.04	1
122	tr|E1BBY7|E1BBY7_BOVIN	Uncharacterized protein OS=Bos taurus GN=HSPA4 PE=1 SV=2	BOVIN	52.2	34	0.99	1	0.97	0.97	0.98	0.96	0.99	1	0.98	0.01	0.98
123	tr|F1MKG2|F1MKG2_BOVIN	Uncharacterized protein OS=Bos taurus GN=COL6A2 PE=1 SV=2	BOVIN	51.96	77	0.64	0.53	1.18	0.65	0.55	1.21	0.82	0.69	1.56	0.39	0.87
124	tr|F1MWK8|F1MWK8_BOVIN	Uncharacterized protein OS=Bos taurus GN=PTK7 PE=4 SV=2	BOVIN	51.56	33	0.95	0.69	1.46	0.99	0.73	1.54	0.82	0.61	1.28	0.32	1.01
125	tr|E1BNP8|E1BNP8_BOVIN	Uncharacterized protein OS=Bos taurus GN=SUPT16H PE=4 SV=2	BOVIN	51.45	32	0.83	0.9	0.9	0.82	0.89	0.9	0.91	0.99	1	0.06	0.9
126	tr|E1B7R4|E1B7R4_BOVIN	Eukaryotic translation initiation factor 3 subunit A OS=Bos taurus GN=EIF3A PE=3 SV=2	BOVIN	51.43	28	0.9	1.01	0.95	0.77	0.85	0.82	0.88	0.98	0.94	0.08	0.9
127	sp|Q28161|PKP1_BOVIN	Plakophilin-1 OS=Bos taurus GN=PKP1 PE=2 SV=1	BOVIN	51.28	39	0.33	0.41	0.42	0.28	0.35	0.36	0.4	0.52	0.53	0.2	0.4
128	tr|F1MXS1|F1MXS1_BOVIN	E3 SUMO-protein ligase RanBP2 OS=Bos taurus GN=RANBP2 PE=4 SV=1	BOVIN	50.9	31	1.33	1.2	1.28	0.94	0.86	0.9	1.17	1.07	1.13	0.14	1.1
129	sp|Q3ZCI9|TCPQ_BOVIN	T-complex protein 1 subunit theta OS=Bos taurus GN=CCT8 PE=1 SV=3	BOVIN	50.85	35	0.99	1.01	1	0.98	0.99	0.98	1.02	1.04	1.03	0.02	1
130	tr|E1B9R3|E1B9R3_BOVIN	Uncharacterized protein OS=Bos taurus GN=UGGT1 PE=4 SV=2	BOVIN	50.68	31	1.42	1.19	1.14	1.56	1.31	1.24	1.36	1.14	1.09	0.11	1.27
131	tr|F1N1I6|F1N1I6_BOVIN	Gelsolin OS=Bos taurus GN=GSN PE=1 SV=1	BOVIN	49.92	62	1.14	0.71	1.46	0.82	0.52	1.05	1.14	0.71	1.45	0.31	1
132	sp|P06868|PLMN_BOVIN	Plasminogen OS=Bos taurus GN=PLG PE=1 SV=2	BOVIN	49.9	38	0.94	1.12	3.16	0.39	0.5	1.42	0.29	0.36	1.02	0.82	1.02
133	tr|F1MVW5|F1MVW5_BOVIN	Protein transport protein Sec23A OS=Bos taurus GN=SEC23A PE=1 SV=2	BOVIN	49.55	32	1.47	1.22	1.08	1.27	1.07	0.92	1.38	1.16	1	0.14	1.17
134	tr|F1MWD3|F1MWD3_BOVIN	Uncharacterized protein OS=Bos taurus GN=CCT5 PE=1 SV=2	BOVIN	49.35	27	1.14	1.22	1.14	0.84	0.9	0.84	0.95	1.03	0.96	0.13	1
135	tr|F1MHU9|F1MHU9_BOVIN	Uncharacterized protein OS=Bos taurus GN=CNOT1 PE=4 SV=2	BOVIN	49.12	27	1.09	0.94	1.08	1.01	0.86	1	1.04	0.89	1.03	0.08	0.99
136	tr|F1N052|F1N052_BOVIN	Uncharacterized protein OS=Bos taurus GN=SMARCA5 PE=1 SV=2	BOVIN	49.09	28	0.95	0.96	1.24	0.95	0.96	1.22	0.99	1	1.27	0.12	1.06
137	tr|E1BDS6|E1BDS6_BOVIN	Uncharacterized protein OS=Bos taurus GN=TP53BP1 PE=4 SV=1	BOVIN	49	29	1.04	0.99	1.07	1.05	1	1.08	1.03	0.98	1.06	0.03	1.03
138	tr|A7MBI5|A7MBI5_BOVIN	DPYSL3 protein OS=Bos taurus GN=DPYSL3 PE=1 SV=1	BOVIN	48.88	42	1.6	1.53	1.42	1.33	1.26	1.18	1.43	1.36	1.26	0.09	1.37
139	tr|F1MCT8|F1MCT8_BOVIN	Uncharacterized protein (Fragment) OS=Bos taurus GN=SYNCRIP PE=4 SV=2	BOVIN	48.28	26	1.46	1.49	1.47	1.27	1.28	1.27	1.47	1.49	1.47	0.07	1.41
140	tr|F1N506|F1N506_BOVIN	Uncharacterized protein (Fragment) OS=Bos taurus GN=MCM2 PE=3 SV=2	BOVIN	48.24	28	1.01	0.67	1.05	1.15	0.77	1.19	1.31	0.86	1.36	0.22	1.04
141	tr|A3KN04|A3KN04_BOVIN	Dolichyl-diphosphooligosaccharide--protein glycosyltransferase subunit 1 OS=Bos taurus GN=RPN1 PE=1 SV=1	BOVIN	48.09	40	1.41	1.37	0.92	1.27	1.25	0.85	1.77	1.69	1.16	0.22	1.3
142	tr|E1BIS6|E1BIS6_BOVIN	Uncharacterized protein OS=Bos taurus GN=SYNM PE=1 SV=2	BOVIN	47.92	26	1.71	1.6	1.28	1.51	1.42	1.13	1.34	1.26	1	0.16	1.36
143	tr|F1MD77|F1MD77_BOVIN	Uncharacterized protein OS=Bos taurus GN=LAMC1 PE=4 SV=2	BOVIN	47.85	30	0.7	0.99	0.71	0.63	0.9	0.64	0.85	1.21	0.86	0.21	0.83
144	sp|Q27965|HS71B_BOVIN	Heat shock 70 kDa protein 1B OS=Bos taurus GN=HSPA1B PE=2 SV=1	BOVIN	47.66	72	0.59	0.88	0.68	0.7	1.05	0.81	1.05	1.54	1.2	0.3	0.94
145	tr|E1BNY9|E1BNY9_BOVIN	Uncharacterized protein OS=Bos taurus GN=HUWE1 PE=4 SV=2	BOVIN	47.54	33	0.99	0.96	0.98	0.95	0.93	0.95	0.98	0.95	0.97	0.02	0.96
146	tr|F1MJI7|F1MJI7_BOVIN	Uncharacterized protein (Fragment) OS=Bos taurus GN=LMNB2 PE=3 SV=1	BOVIN	47.45	34	1.21	0.95	1.28	1.22	0.95	1.28	1.47	1.16	1.56	0.16	1.23
147	tr|F1MX04|F1MX04_BOVIN	Uncharacterized protein (Fragment) OS=Bos taurus GN=EIF4G1 PE=4 SV=2	BOVIN	47.3	29	0.92	0.86	0.75	0.77	0.72	0.63	0.77	0.7	0.63	0.12	0.75
148	tr|E1B882|E1B882_BOVIN	Uncharacterized protein OS=Bos taurus GN=MXRA5 PE=4 SV=1	BOVIN	47.28	26	0.82	0.61	1.6	0.88	0.65	1.71	0.58	0.43	1.12	0.46	0.93
149	tr|F1N6Y1|F1N6Y1_BOVIN	Uncharacterized protein OS=Bos taurus GN=GANAB PE=1 SV=1	BOVIN	47.18	41	1.29	1.17	1.12	1.31	1.17	1.13	1.42	1.27	1.22	0.08	1.23
150	tr|F1MLW0|F1MLW0_BOVIN	Non-muscle caldesmon OS=Bos taurus GN=CALD1 PE=1 SV=2	BOVIN	47.03	35	2.61	1.87	3.53	1.71	1.22	2.29	0.86	0.61	1.16	0.5	1.76
151	tr|E1B969|E1B969_BOVIN	Uncharacterized protein OS=Bos taurus GN=DCHS1 PE=4 SV=2	BOVIN	46.93	26	1.24	0.68	1.75	1.51	0.82	2.19	0.97	0.54	1.36	0.41	1.23
152	tr|E1BPP7|E1BPP7_BOVIN	Signal transducer and activator of transcription OS=Bos taurus GN=STAT1 PE=3 SV=2	BOVIN	46.57	31	1.14	1.1	1.46	0.79	0.77	1.01	0.87	0.82	1.1	0.21	1.01
153	tr|F1MEN8|F1MEN8_BOVIN	Protein disulfide-isomerase A4 OS=Bos taurus GN=PDIA4 PE=1 SV=1	BOVIN	46.53	40	1.25	1.75	0.58	0.95	1.32	0.42	1.2	1.61	0.5	0.43	1.07
154	tr|E1BJG5|E1BJG5_BOVIN	Uncharacterized protein OS=Bos taurus GN=TRIM28 PE=1 SV=2	BOVIN	46.45	31	1.03	0.98	1.04	1.03	0.99	1.04	1.03	0.99	1.05	0.02	1.02
155	sp|P50397|GDIB_BOVIN	Rab GDP dissociation inhibitor beta OS=Bos taurus GN=GDI2 PE=2 SV=3	BOVIN	45.87	34	0.86	0.88	0.67	0.86	0.89	0.67	0.84	0.87	0.66	0.12	0.8
156	tr|E1BHT5|E1BHT5_BOVIN	Uncharacterized protein OS=Bos taurus GN=UBR4 PE=4 SV=1	BOVIN	45.51	31	1	1.02	0.97	0.99	1.01	0.96	0.97	0.99	0.95	0.02	0.99
157	tr|A7E307|A7E307_BOVIN	DDX17 protein OS=Bos taurus GN=DDX17 PE=1 SV=1	BOVIN	45.47	33	1.24	0.65	1.5	1.26	0.67	1.51	1.46	0.79	1.74	0.32	1.2
158	tr|E1BP91|E1BP91_BOVIN	Uncharacterized protein OS=Bos taurus GN=NPEPPS PE=4 SV=2	BOVIN	45.24	27	0.93	0.99	0.82	0.82	0.88	0.72	0.95	1.02	0.85	0.1	0.89
159	tr|E1BEK9|E1BEK9_BOVIN	Uncharacterized protein OS=Bos taurus GN=UPF1 PE=4 SV=2	BOVIN	45.23	30	1.06	1.01	1.05	0.99	0.95	0.99	1.02	0.98	1.02	0.03	1.01
160	sp|Q2HJ60|ROA2_BOVIN	Heterogeneous nuclear ribonucleoproteins A2/B1 OS=Bos taurus GN=HNRNPA2B1 PE=2 SV=1	BOVIN	45.1	46	0.93	0.64	1.34	1.42	0.97	2.05	1.82	1.27	2.58	0.4	1.45
161	tr|F1MYX9|F1MYX9_BOVIN	Uncharacterized protein OS=Bos taurus GN=LAMA4 PE=4 SV=2	BOVIN	45.08	28	0.71	0.92	0.82	0.7	0.91	0.82	0.76	0.98	0.88	0.11	0.83
162	sp|Q28056|ASPH_BOVIN	Aspartyl/asparaginyl beta-hydroxylase OS=Bos taurus GN=ASPH PE=1 SV=1	BOVIN	45	35	1.58	1.67	1.45	1.33	1.42	1.21	2.88	3.05	2.58	0.36	1.91
163	tr|E1B7H2|E1B7H2_BOVIN	Uncharacterized protein OS=Bos taurus GN=COL7A1 PE=4 SV=2	BOVIN	44.89	33	0.93	0.62	0.97	1.12	0.75	1.18	2.01	1.36	2.07	0.4	1.22
164	sp|Q3ZC55|ACTN2_BOVIN	Alpha-actinin-2 OS=Bos taurus GN=ACTN2 PE=2 SV=1	BOVIN	44.86	50	0.83	5.75	2.78	0.29	2.29	1.06	0.21	1.54	0.72	0.96	1.72
165	tr|F1MWN3|F1MWN3_BOVIN	Uncharacterized protein OS=Bos taurus GN=NID1 PE=4 SV=2	BOVIN	44.79	25	0.98	0.94	0.79	0.95	0.9	0.77	0.93	0.89	0.74	0.09	0.88
166	tr|F1MB08|F1MB08_BOVIN	Alpha-enolase OS=Bos taurus GN=ENO1 PE=1 SV=1	BOVIN	44.7	59	1.94	2.23	3.22	0.77	0.9	1.38	0.85	1	1.45	0.5	1.52
167	sp|A0JN52|SF3B3_BOVIN	Splicing factor 3B subunit 3 OS=Bos taurus GN=SF3B3 PE=2 SV=1	BOVIN	44.63	25	1.09	0.96	1.07	1.14	1.02	1.12	1.24	1.1	1.21	0.07	1.1
168	tr|G3MYP5|G3MYP5_BOVIN	Uncharacterized protein OS=Bos taurus GN=MAP1A PE=4 SV=1	BOVIN	44.61	29	1.38	0.97	1.43	1.22	0.86	1.27	1.19	0.85	1.24	0.17	1.16
169	sp|Q3B7M9|PYGB_BOVIN	Glycogen phosphorylase, brain form OS=Bos taurus GN=PYGB PE=2 SV=3	BOVIN	44.43	27	0.76	0.85	0.67	0.72	0.81	0.64	0.93	1.04	0.82	0.15	0.8
170	tr|G5E531|G5E531_BOVIN	T-complex protein 1 subunit alpha OS=Bos taurus GN=TCP1 PE=3 SV=1	BOVIN	44.41	31	0.9	0.82	0.72	0.95	0.87	0.77	1.09	0.99	0.86	0.12	0.88
171	sp|P20004|ACON_BOVIN	Aconitate hydratase, mitochondrial OS=Bos taurus GN=ACO2 PE=1 SV=4	BOVIN	44.28	27	1.07	0.95	1.1	1.11	0.97	1.13	1.05	0.92	1.07	0.07	1.04
172	tr|E1BI98|E1BI98_BOVIN	Uncharacterized protein OS=Bos taurus GN=COL6A1 PE=1 SV=1	BOVIN	44.23	43	0.69	0.51	2.09	0.65	0.49	2.09	0.69	0.49	2.01	0.65	1.08
173	tr|F1N3F6|F1N3F6_BOVIN	Uncharacterized protein (Fragment) OS=Bos taurus GN=CHD4 PE=4 SV=2	BOVIN	44.02	24	1.03	0.84	0.97	1.01	0.82	0.95	0.95	0.78	0.9	0.09	0.92
174	tr|Q3MHK9|Q3MHK9_BOVIN	Fascin OS=Bos taurus GN=FSCN1 PE=1 SV=1	BOVIN	43.99	35	2.91	1.77	2.27	1.57	0.96	1.22	1.38	0.87	1.09	0.4	1.56
175	tr|F1MAV0|F1MAV0_BOVIN	Fibrinogen beta chain OS=Bos taurus GN=FGB PE=1 SV=2	BOVIN	43.95	46	1.51	2.81	3.22	0.97	1.74	2	0.79	1.46	1.67	0.41	1.8
176	sp|P68103|EF1A1_BOVIN	Elongation factor 1-alpha 1 OS=Bos taurus GN=EEF1A1 PE=1 SV=1	BOVIN	43.77	57	1.06	2.81	3.53	0.41	1.07	1.41	0.41	1.11	1.38	0.67	1.46
177	tr|A6H7F8|A6H7F8_BOVIN	DNA helicase OS=Bos taurus GN=MCM5 PE=2 SV=1	BOVIN	43.72	23	0.78	0.67	0.82	1.25	1.06	1.34	1.03	0.86	1.09	0.21	0.99
178	tr|E1BMP2|E1BMP2_BOVIN	Uncharacterized protein OS=Bos taurus GN=SEC31A PE=4 SV=2	BOVIN	43.49	28	1.31	1.24	0.9	1.11	1.05	0.77	1.33	1.25	0.91	0.17	1.09
179	tr|F1MI32|F1MI32_BOVIN	Sodium/potassium-transporting ATPase subunit alpha OS=Bos taurus GN=ATP1A1 PE=1 SV=2	BOVIN	43.49	28	0.52	0.96	0.61	0.48	0.88	0.55	0.59	1.06	0.68	0.28	0.7
180	tr|F1MFT4|F1MFT4_BOVIN	Uncharacterized protein (Fragment) OS=Bos taurus GN=HNRNPU PE=1 SV=2	BOVIN	43.31	41	1.02	0.89	0.97	1.06	0.9	1	1.24	1.08	1.18	0.11	1.04
181	tr|A4FUD0|A4FUD0_BOVIN	MTHFD1 protein OS=Bos taurus GN=MTHFD1 PE=1 SV=1	BOVIN	43.22	24	0.85	1.42	0.8	0.86	1.46	0.82	0.79	1.33	0.75	0.28	1.01
182	tr|F1N6D5|F1N6D5_BOVIN	116 kDa U5 small nuclear ribonucleoprotein component OS=Bos taurus GN=EFTUD2 PE=4 SV=1	BOVIN	43.15	24	1	1	1.03	1.02	1.01	1.05	0.99	0.99	1.03	0.02	1.01
183	sp|Q2KIZ8|MCM6_BOVIN	DNA replication licensing factor MCM6 OS=Bos taurus GN=MCM6 PE=2 SV=1	BOVIN	43.06	24	0.89	0.96	1.06	1.03	1.12	1.22	1.02	1.11	1.21	0.1	1.07
184	sp|P02081|HBBF_BOVIN	Hemoglobin fetal subunit beta OS=Bos taurus PE=1 SV=1	BOVIN	42.87	133	0.04	0.99	0.17	0.49	15.14	3.13	0.05	1.19	0.21	1.93	2.38
185	tr|F1MN84|F1MN84_BOVIN	Aminopeptidase N OS=Bos taurus GN=ANPEP PE=4 SV=2	BOVIN	42.45	26	0.9	0.7	0.8	0.65	0.52	0.59	1.11	0.84	0.99	0.23	0.79
186	sp|Q3MHN5|VTDB_BOVIN	Vitamin D-binding protein OS=Bos taurus GN=GC PE=2 SV=1	BOVIN	42.38	30	0.56	0.98	0.92	0.39	0.67	0.63	1.39	2.36	2.23	0.61	1.12
187	tr|F1N3I4|F1N3I4_BOVIN	Uncharacterized protein OS=Bos taurus GN=MYOF PE=4 SV=2	BOVIN	42.13	25	0.54	1.02	0.56	0.55	1.04	0.58	0.7	1.33	0.74	0.34	0.79
188	tr|F1N1G7|F1N1G7_BOVIN	Kinesin-like protein OS=Bos taurus GN=KIF5B PE=1 SV=2	BOVIN	41.92	29	1	1.04	1.04	0.96	1	1	0.96	0.99	1	0.02	1
189	tr|F1MGK9|F1MGK9_BOVIN	Uncharacterized protein OS=Bos taurus GN=KIAA0368 PE=4 SV=2	BOVIN	41.77	22	0.92	0.99	0.96	0.82	0.89	0.86	0.82	0.88	0.86	0.06	0.89
190	sp|P10096|G3P_BOVIN	Glyceraldehyde-3-phosphate dehydrogenase OS=Bos taurus GN=GAPDH PE=1 SV=4	BOVIN	41.69	60	1.64	2.91	5.3	0.51	0.93	1.8	1.11	2.05	3.84	0.65	2.23
191	tr|F1MUY2|F1MUY2_BOVIN	Uncharacterized protein OS=Bos taurus GN=KRT6B PE=3 SV=1	BOVIN	41.34	54	0.08	0.11	0.07	0.09	0.13	0.08	0.09	0.13	0.08	0.22	0.1
192	tr|A6QLT9|A6QLT9_BOVIN	AARS protein OS=Bos taurus GN=AARS PE=2 SV=1	BOVIN	41.29	26	1.07	1.26	0.86	0.74	0.9	0.6	0.94	1.11	0.75	0.21	0.91
193	tr|F1MNT4|F1MNT4_BOVIN	Uncharacterized protein (Fragment) OS=Bos taurus GN=LAMB1 PE=4 SV=2	BOVIN	41.05	30	0.74	0.94	0.85	0.7	0.88	0.79	0.8	1.01	0.91	0.11	0.85
194	tr|F6QVC9|F6QVC9_BOVIN	Annexin OS=Bos taurus GN=ANXA5 PE=1 SV=1	BOVIN	41.03	45	2.03	1.2	1.51	1.98	1.19	1.51	2.27	1.33	1.67	0.22	1.63
195	tr|G5E601|G5E601_BOVIN	Uncharacterized protein OS=Bos taurus GN=RAB3GAP2 PE=4 SV=1	BOVIN	40.93	24	1.01	1.03	1.02	0.98	1	0.99	0.99	1.01	1	0.01	1
196	tr|E1BKM4|E1BKM4_BOVIN	Uncharacterized protein (Fragment) OS=Bos taurus GN=PDCD6IP PE=4 SV=2	BOVIN	40.78	21	0.98	1.06	0.64	0.96	1.04	0.63	1.21	1.29	0.79	0.23	0.96
197	sp|Q0VCK5|AP2A2_BOVIN	AP-2 complex subunit alpha-2 OS=Bos taurus GN=AP2A2 PE=1 SV=1	BOVIN	40.77	29	1.29	1.24	1.16	1.06	1	0.95	1.14	1.09	1.03	0.1	1.1
198	sp|A1L595|K1C17_BOVIN	Keratin, type I cytoskeletal 17 OS=Bos taurus GN=KRT17 PE=2 SV=1	BOVIN	40.68	42	0.17	0.12	0.19	0.24	0.17	0.3	0.36	0.24	0.45	0.4	0.25
199	tr|F6RF21|F6RF21_BOVIN	Uncharacterized protein OS=Bos taurus GN=SMCHD1 PE=4 SV=1	BOVIN	40.5	23	0.97	0.98	1	0.98	1	1.01	0.97	0.99	1	0.01	0.99
200	tr|A5D973|A5D973_BOVIN	Alpha isoform of regulatory subunit A, protein phosphatase 2 OS=Bos taurus GN=PPP2R1A PE=1 SV=1	BOVIN	40.47	28	0.96	0.95	0.95	1	0.98	0.98	0.98	0.97	0.97	0.02	0.97
201	tr|E1BH06|E1BH06_BOVIN	Uncharacterized protein OS=Bos taurus GN=LOC100852118 PE=1 SV=2	BOVIN	40.17	22	0.79	0.59	1.64	1.12	0.81	2.19	0.65	0.5	1.37	0.5	1.07
202	sp|Q3ZBZ8|STIP1_BOVIN	Stress-induced-phosphoprotein 1 OS=Bos taurus GN=STIP1 PE=2 SV=1	BOVIN	40.01	24	0.65	0.99	0.81	0.69	1.04	0.85	0.66	0.99	0.81	0.17	0.83
203	tr|E1BF20|E1BF20_BOVIN	Uncharacterized protein OS=Bos taurus GN=HNRNPH1 PE=4 SV=2	BOVIN	39.96	39	1.05	0.98	1.69	1.82	1.6	2.88	0.69	0.65	1.08	0.48	1.38
204	tr|F1MX61|F1MX61_BOVIN	Uncharacterized protein OS=Bos taurus GN=SF3B1 PE=1 SV=2	BOVIN	39.94	23	0.99	0.99	1.04	0.98	0.98	1.03	0.98	0.98	1.03	0.02	1
205	sp|Q59A32|PUR2_BOVIN	Trifunctional purine biosynthetic protein adenosine-3 OS=Bos taurus GN=GART PE=2 SV=1	BOVIN	39.9	29	1.26	1.04	1.2	1.24	1.01	1.17	1.05	0.86	1	0.12	1.09
206	tr|F1MWR8|F1MWR8_BOVIN	T-complex protein 1 subunit eta (Fragment) OS=Bos taurus GN=CCT7 PE=3 SV=2	BOVIN	39.74	26	1.03	1.01	1.03	0.99	0.97	1	1.01	0.99	1.01	0.02	1
207	sp|O77588|PLOD1_BOVIN	Procollagen-lysine,2-oxoglutarate 5-dioxygenase 1 OS=Bos taurus GN=PLOD1 PE=2 SV=2	BOVIN	39.72	35	1.8	1.27	1.43	1.84	1.29	1.46	1.8	1.26	1.41	0.15	1.51
208	tr|F1MPE5|F1MPE5_BOVIN	Uncharacterized protein (Fragment) OS=Bos taurus GN=IPO5 PE=1 SV=2	BOVIN	39.49	27	1.04	1.08	0.96	0.88	0.91	0.82	0.88	0.92	0.82	0.09	0.92
209	tr|F1MPE1|F1MPE1_BOVIN	Uncharacterized protein OS=Bos taurus GN=CD109 PE=4 SV=2	BOVIN	39.35	20	0.47	0.76	0.36	0.58	0.93	0.44	0.7	1.11	0.54	0.35	0.65
210	tr|F1MIX6|F1MIX6_BOVIN	Uncharacterized protein (Fragment) OS=Bos taurus GN=DOCK1 PE=4 SV=1	BOVIN	39.27	23	1.01	0.91	0.97	0.91	0.82	0.89	0.74	0.67	0.72	0.13	0.85
211	sp|Q3T0D0|HNRPK_BOVIN	Heterogeneous nuclear ribonucleoprotein K OS=Bos taurus GN=HNRNPK PE=2 SV=1	BOVIN	39.26	42	1.18	0.87	1.13	1.42	1.05	1.36	1.17	0.87	1.12	0.16	1.13
212	tr|F1MS40|F1MS40_BOVIN	Craniofacial development protein 2 OS=Bos taurus GN=CFDP2 PE=1 SV=1	BOVIN	39.19	26	1.12	1.01	1	1.12	1.02	1	1.34	1.24	1.21	0.1	1.12
213	sp|Q9XSG3|IDHC_BOVIN	Isocitrate dehydrogenase [NADP] cytoplasmic OS=Bos taurus GN=IDH1 PE=2 SV=1	BOVIN	39.19	33	1.1	0.81	0.99	1.16	0.86	1.05	1.19	0.88	1.07	0.13	1.01
214	tr|F1MKE9|F1MKE9_BOVIN	Uncharacterized protein (Fragment) OS=Bos taurus GN=SPTB PE=4 SV=2	BOVIN	39.18	30	0.48	1.28	0.7	0.91	2.56	1.42	0.46	1.21	0.67	0.57	1.08
215	sp|A1A4J1|PFKAL_BOVIN	ATP-dependent 6-phosphofructokinase, liver type OS=Bos taurus GN=PFKL PE=2 SV=1	BOVIN	39.12	33	1.25	1.2	1.29	1.5	1.45	1.57	1.03	0.99	1.08	0.16	1.26
216	tr|F1MNW4|F1MNW4_BOVIN	Inter-alpha-trypsin inhibitor heavy chain H2 OS=Bos taurus GN=ITIH2 PE=4 SV=2	BOVIN	39.02	38	1.17	0.47	2.54	0.55	0.22	1.15	0.48	0.19	0.98	0.8	0.86
217	sp|Q6Q137|SEPT7_BOVIN	Septin-7 OS=Bos taurus GN=SEPT7 PE=2 SV=2	BOVIN	38.85	33	1.11	1	1.05	0.91	0.82	0.86	1.1	0.98	1.03	0.1	0.98
218	tr|Q3SZZ9|Q3SZZ9_BOVIN	FGG protein OS=Bos taurus GN=FGG PE=1 SV=1	BOVIN	38.83	39	1.25	1.64	1.77	1.04	1.36	1.47	0.91	1.19	1.28	0.2	1.32
219	sp|O02675|DPYL2_BOVIN	Dihydropyrimidinase-related protein 2 OS=Bos taurus GN=DPYSL2 PE=1 SV=1	BOVIN	38.82	40	1.47	1.46	1.69	1.22	1.2	1.41	0.88	0.87	1	0.22	1.24
220	tr|A7MBA2|A7MBA2_BOVIN	PSMD1 protein OS=Bos taurus GN=PSMD1 PE=2 SV=1	BOVIN	38.67	29	1	1.02	1	1	1.02	0.99	0.97	0.99	0.97	0.02	1
221	tr|F1MWN1|F1MWN1_BOVIN	Exportin-2 OS=Bos taurus GN=CSE1L PE=4 SV=1	BOVIN	38.62	21	0.99	0.98	0.99	1.02	1.01	1.02	0.97	0.96	0.97	0.02	0.99
222	tr|E1BMC4|E1BMC4_BOVIN	Uncharacterized protein OS=Bos taurus GN=GBF1 PE=4 SV=1	BOVIN	38.6	26	1.05	1.01	1.01	1.02	0.97	0.98	1	0.96	0.97	0.03	1
223	tr|A6QLL8|A6QLL8_BOVIN	Fructose-bisphosphate aldolase OS=Bos taurus GN=ALDOA PE=1 SV=1	BOVIN	38.58	62	1.57	1.38	1.71	1.11	0.95	1.19	1	0.87	1.09	0.22	1.21
224	tr|E1BIB4|E1BIB4_BOVIN	Uncharacterized protein OS=Bos taurus GN=HNRNPL PE=1 SV=2	BOVIN	38.56	34	1	0.89	1.03	1.11	0.99	1.14	1.13	1	1.15	0.08	1.05
225	sp|Q3T0P6|PGK1_BOVIN	Phosphoglycerate kinase 1 OS=Bos taurus GN=PGK1 PE=2 SV=3	BOVIN	38.46	40	1.1	1.07	1.5	0.74	0.72	1.01	0.77	0.74	1.03	0.25	0.96
226	tr|E1BE98|E1BE98_BOVIN	Uncharacterized protein OS=Bos taurus GN=XPO1 PE=4 SV=2	BOVIN	38.42	23	0.95	0.92	0.77	0.92	0.89	0.74	1.39	1.36	1.14	0.22	1.01
227	tr|E1BLV6|E1BLV6_BOVIN	Uncharacterized protein (Fragment) OS=Bos taurus GN=VARS PE=3 SV=2	BOVIN	38.32	24	2.03	1.56	1.77	1.21	0.92	1.05	1.56	1.19	1.36	0.24	1.4
228	sp|Q3T0K2|TCPG_BOVIN	T-complex protein 1 subunit gamma OS=Bos taurus GN=CCT3 PE=1 SV=1	BOVIN	38.1	27	0.78	0.82	0.66	1	1.06	0.85	0.86	0.9	0.74	0.14	0.85
229	tr|F1MX40|F1MX40_BOVIN	Uncharacterized protein OS=Bos taurus GN=DDX46 PE=4 SV=1	BOVIN	37.99	23	1.01	1.02	1.31	0.92	0.93	1.18	1.03	1.04	1.33	0.13	1.08
230	tr|E1BPX9|E1BPX9_BOVIN	Uncharacterized protein OS=Bos taurus GN=LRPPRC PE=4 SV=2	BOVIN	37.96	28	0.77	0.94	0.94	0.85	1.04	1.04	0.77	0.94	0.94	0.1	0.91
231	tr|A5PJE3|A5PJE3_BOVIN	Fibrinogen alpha chain OS=Bos taurus GN=FGA PE=1 SV=1	BOVIN	37.89	37	1.45	3.98	5.65	0.65	2	2.83	0.48	1.54	2.25	0.67	2.31
232	tr|E3W9A2|E3W9A2_BOVIN	Uncharacterized protein OS=Bos taurus GN=CLIP1 PE=1 SV=2	BOVIN	37.76	25	0.84	0.93	0.93	0.67	0.73	0.73	0.85	0.94	0.94	0.12	0.84
233	sp|P00829|ATPB_BOVIN	ATP synthase subunit beta, mitochondrial OS=Bos taurus GN=ATP5B PE=1 SV=2	BOVIN	37.76	43	0.74	1.03	1.03	1.47	2.23	2.03	1.29	1.87	1.74	0.32	1.49
234	tr|F1MPD1|F1MPD1_BOVIN	Uncharacterized protein (Fragment) OS=Bos taurus GN=MRC2 PE=4 SV=1	BOVIN	37.66	28	1.39	1.09	0.84	1.11	0.86	0.67	1.87	1.43	1.13	0.3	1.15
235	sp|Q0IIK5|DDX1_BOVIN	ATP-dependent RNA helicase DDX1 OS=Bos taurus GN=DDX1 PE=2 SV=1	BOVIN	37.6	19	1.39	1.33	1.06	1.06	1.02	0.79	1.16	1.12	0.87	0.17	1.09
236	sp|P53620|COPG1_BOVIN	Coatomer subunit gamma-1 OS=Bos taurus GN=COPG1 PE=1 SV=1	BOVIN	37.49	25	1.56	1.37	1.02	1.51	1.32	0.97	1.54	1.36	1	0.17	1.29
237	tr|E1BLS8|E1BLS8_BOVIN	Uncharacterized protein OS=Bos taurus GN=EMILIN1 PE=4 SV=1	BOVIN	37.47	25	0.62	0.91	0.48	0.75	1.11	0.59	0.6	0.89	0.47	0.29	0.71
238	tr|F1MLB8|F1MLB8_BOVIN	ATP synthase subunit alpha OS=Bos taurus GN=ATP5A1 PE=1 SV=1	BOVIN	37.39	30	0.88	1.11	1.14	1.2	1.5	1.54	0.95	1.2	1.22	0.17	1.19
239	tr|F1MUZ9|F1MUZ9_BOVIN	60 kDa heat shock protein, mitochondrial OS=Bos taurus GN=HSPD1 PE=1 SV=1	BOVIN	37.31	31	0.93	1.16	1.2	0.89	1.11	1.15	0.81	1.01	1.05	0.12	1.03
240	tr|G5E631|G5E631_BOVIN	Uncharacterized protein OS=Bos taurus GN=DDX3X PE=1 SV=1	BOVIN	37.3	26	1.24	0.79	1.28	1.41	0.89	1.43	1.28	0.81	1.31	0.21	1.16
241	tr|A6QNZ7|A6QNZ7_BOVIN	Keratin 10 (Epidermolytic hyperkeratosis; keratosis palmaris et plantaris) OS=Bos taurus GN=KRT10 PE=1 SV=1	BOVIN	37.08	66	0.09	0.33	0.12	0.07	0.25	0.09	0.16	0.59	0.2	0.73	0.21
242	sp|Q03763|DSG1_BOVIN	Desmoglein-1 OS=Bos taurus GN=DSG1 PE=1 SV=1	BOVIN	37.04	26	0.35	0.49	0.29	0.39	0.54	0.32	0.52	0.72	0.43	0.28	0.45
243	tr|F1MQG6|F1MQG6_BOVIN	Uncharacterized protein OS=Bos taurus GN=ACIN1 PE=4 SV=1	BOVIN	36.98	21	0.77	0.9	0.94	0.72	0.86	0.88	0.93	1.11	1.15	0.14	0.92
244	sp|A6QQJ3|PERI_BOVIN	Peripherin OS=Bos taurus GN=PRPH PE=2 SV=1	BOVIN	36.97	44	0.38	0.88	0.18	0.39	0.92	0.19	0.36	0.84	0.17	0.62	0.48
245	sp|P15690|NDUS1_BOVIN	NADH-ubiquinone oxidoreductase 75 kDa subunit, mitochondrial OS=Bos taurus GN=NDUFS1 PE=1 SV=1	BOVIN	36.84	24	1.39	1.02	1.26	1.01	0.75	0.91	1.29	0.95	1.16	0.18	1.08
246	tr|E1BN47|E1BN47_BOVIN	Cytoplasmic FMR1-interacting protein 1 OS=Bos taurus GN=CYFIP1 PE=4 SV=2	BOVIN	36.82	29	0.8	0.85	0.7	0.87	0.92	0.76	0.86	0.91	0.75	0.09	0.82
247	sp|Q95L46|IF4G2_BOVIN	Eukaryotic translation initiation factor 4 gamma 2 OS=Bos taurus GN=EIF4G2 PE=2 SV=2	BOVIN	36.64	23	0.98	0.99	1.01	0.97	0.98	1	0.98	0.99	1.01	0.01	0.99
248	tr|F1N5H8|F1N5H8_BOVIN	Uncharacterized protein OS=Bos taurus GN=DDX31 PE=3 SV=1	BOVIN	36.54	24	1.32	1.09	1.2	1.27	1.06	1.17	2.05	1.69	1.85	0.24	1.41
249	tr|E1BF23|E1BF23_BOVIN	Uncharacterized protein OS=Bos taurus GN=MYOM2 PE=4 SV=2	BOVIN	36.52	24	1.77	5.5	2.83	0.58	1.87	0.95	0.52	1.67	0.84	0.8	1.84
250	tr|A6QLR2|A6QLR2_BOVIN	LARS protein OS=Bos taurus GN=LARS PE=2 SV=1	BOVIN	36.44	20	1	1.05	1.05	1	1.05	1.04	0.95	1	1	0.03	1.01
251	sp|Q9BE41|MYH2_BOVIN	Myosin-2 OS=Bos taurus GN=MYH2 PE=2 SV=1	BOVIN	36.43	107	0.63	3.7	3.8	0.24	1.38	1.47	0.3	1.84	1.91	0.73	1.7
252	sp|O62654|DESM_BOVIN	Desmin OS=Bos taurus GN=DES PE=2 SV=3	BOVIN	36.38	50	0.91	3.98	2.61	0.4	1.64	1.1	0.3	1.22	0.81	0.77	1.44
253	tr|F1MU79|F1MU79_BOVIN	Peptidyl-prolyl cis-trans isomerase FKBP4 OS=Bos taurus GN=FKBP4 PE=1 SV=2	BOVIN	36.37	21	0.92	1.01	1.08	0.81	0.89	0.95	1.09	1.19	1.27	0.14	1.02
254	tr|F1N2F1|F1N2F1_BOVIN	Uncharacterized protein OS=Bos taurus GN=FAM129A PE=4 SV=2	BOVIN	36.27	22	0.78	0.9	0.95	0.72	0.83	0.89	0.63	0.72	0.77	0.12	0.8
255	sp|Q5E9F9|PRS7_BOVIN	26S protease regulatory subunit 7 OS=Bos taurus GN=PSMC2 PE=2 SV=3	BOVIN	36.24	23	0.95	1.1	1.03	0.95	1.1	1.03	0.9	1.05	0.97	0.06	1.01
256	sp|P80746|ITAV_BOVIN	Integrin alpha-V OS=Bos taurus GN=ITGAV PE=1 SV=3	BOVIN	35.96	21	1.18	1.11	1.2	1.16	1.09	1.18	1.28	1.2	1.31	0.06	1.19
257	tr|F1N2D3|F1N2D3_BOVIN	Uncharacterized protein (Fragment) OS=Bos taurus GN=TJP1 PE=4 SV=2	BOVIN	35.86	22	0.7	0.67	0.81	1.07	1.02	1.21	0.9	0.86	1.04	0.18	0.92
258	tr|E1BHU1|E1BHU1_BOVIN	Uncharacterized protein OS=Bos taurus GN=TCOF1 PE=4 SV=1	BOVIN	35.59	18	0.67	0.5	0.88	0.79	0.58	1.04	0.8	0.6	1.06	0.24	0.77
259	tr|E1B8K6|E1B8K6_BOVIN	Uncharacterized protein OS=Bos taurus GN=NCL PE=4 SV=1	BOVIN	35.34	27	1.32	1.82	0.9	0.67	0.97	0.46	0.98	1.49	0.71	0.39	1.04
260	tr|F1MSB7|F1MSB7_BOVIN	Plastin-3 OS=Bos taurus GN=PLS3 PE=1 SV=1	BOVIN	35.34	23	0.69	0.82	0.57	0.67	0.8	0.55	0.72	0.86	0.6	0.15	0.7
261	sp|P62261|1433E_BOVIN	14-3-3 protein epsilon OS=Bos taurus GN=YWHAE PE=2 SV=1	BOVIN	35.34	33	0.83	0.97	1.08	0.89	1.04	1.15	0.83	0.97	1.08	0.11	0.98
262	tr|F1MPR3|F1MPR3_BOVIN	Calcium-transporting ATPase OS=Bos taurus GN=ATP2A2 PE=3 SV=2	BOVIN	35.24	19	0.9	1.02	0.95	0.99	1.12	1.05	0.88	0.99	0.94	0.07	0.98
263	tr|E1BNQ9|E1BNQ9_BOVIN	Uncharacterized protein OS=Bos taurus GN=HNRNPUL2 PE=1 SV=1	BOVIN	35.22	20	1.25	0.95	1.34	1.28	0.97	1.37	1.45	1.12	1.53	0.15	1.25
264	tr|F1MNN6|F1MNN6_BOVIN	Major vault protein OS=Bos taurus GN=MVP PE=1 SV=1	BOVIN	35.1	17	1.42	1.66	1.15	0.83	0.96	0.66	1.53	1.77	1.24	0.29	1.25
265	sp|Q27966|MYO1C_BOVIN	Unconventional myosin-Ic OS=Bos taurus GN=MYO1C PE=1 SV=3	BOVIN	35.04	22	0.84	0.86	0.92	0.87	0.9	0.95	1.09	1.13	1.19	0.13	0.97
266	tr|Q0VCV0|Q0VCV0_BOVIN	Replication protein A1, 70kDa OS=Bos taurus GN=RPA1 PE=2 SV=1	BOVIN	35.03	19	1	0.92	0.9	1.01	0.94	0.92	1.07	0.99	0.97	0.05	0.97
267	sp|Q28021|ROCK2_BOVIN	Rho-associated protein kinase 2 OS=Bos taurus GN=ROCK2 PE=1 SV=1	BOVIN	34.85	25	1.03	1.05	1.03	0.97	0.99	0.97	0.95	0.98	0.95	0.03	0.99
268	sp|P00366|DHE3_BOVIN	Glutamate dehydrogenase 1, mitochondrial OS=Bos taurus GN=GLUD1 PE=1 SV=2	BOVIN	34.79	21	0.97	1.49	1.05	0.98	1.5	1.05	0.87	1.33	0.94	0.2	1.13
269	sp|P56701|PSMD2_BOVIN	26S proteasome non-ATPase regulatory subunit 2 OS=Bos taurus GN=PSMD2 PE=1 SV=2	BOVIN	34.77	24	0.95	0.95	0.92	1.02	1.03	0.99	1.01	1.02	0.98	0.04	0.98
270	tr|E1BFV0|E1BFV0_BOVIN	Uncharacterized protein OS=Bos taurus GN=KPNB1 PE=1 SV=2	BOVIN	34.71	27	1	0.98	1.02	1.01	0.99	1.03	0.96	0.95	0.97	0.03	0.99
271	tr|V6F9A2|V6F9A2_BOVIN	Apolipoprotein A-I OS=Bos taurus GN=APOA1 PE=1 SV=1	BOVIN	34.7	27	0.55	0.82	4.49	0.56	0.84	4.37	0.22	0.29	1.58	1.05	1.52
272	sp|Q2T9P4|NASP_BOVIN	Nuclear autoantigenic sperm protein OS=Bos taurus GN=NASP PE=2 SV=2	BOVIN	34.65	19	1.46	1.16	1.57	1.45	1.15	1.57	1.17	0.94	1.26	0.16	1.3
273	tr|E1BDU8|E1BDU8_BOVIN	Uncharacterized protein OS=Bos taurus GN=LIMA1 PE=1 SV=2	BOVIN	34.65	21	1.33	0.94	0.85	1.16	0.82	0.74	1.21	0.87	0.79	0.21	0.97
274	sp|P19858|LDHA_BOVIN	L-lactate dehydrogenase A chain OS=Bos taurus GN=LDHA PE=2 SV=2	BOVIN	34.54	27	0.8	1.06	0.96	0.71	0.93	0.86	0.48	0.6	0.57	0.24	0.77
275	sp|A2VDN6|SF3A1_BOVIN	Splicing factor 3A subunit 1 OS=Bos taurus GN=SF3A1 PE=2 SV=1	BOVIN	34.46	18	1.05	1.09	1.06	1.01	1.05	1.02	1.04	1.08	1.05	0.02	1.05
276	tr|F1MX51|F1MX51_BOVIN	Uncharacterized protein (Fragment) OS=Bos taurus GN=FUBP1 PE=1 SV=2	BOVIN	34.44	25	1.22	0.98	1.42	1.27	1.01	1.47	1.1	0.86	1.27	0.16	1.18
277	tr|G3X755|G3X755_BOVIN	Uncharacterized protein OS=Bos taurus GN=PLXNB2 PE=4 SV=1	BOVIN	34.41	19	0.9	1.1	0.95	0.8	0.98	0.86	0.83	1.02	0.89	0.1	0.92
278	sp|P63243|GBLP_BOVIN	Guanine nucleotide-binding protein subunit beta-2-like 1 OS=Bos taurus GN=GNB2L1 PE=2 SV=3	BOVIN	34.31	27	1.47	1.01	1.6	1.1	0.77	1.19	1.04	0.72	1.12	0.24	1.11
279	tr|F1MZU2|F1MZU2_BOVIN	Uncharacterized protein OS=Bos taurus GN=NSF PE=3 SV=1	BOVIN	34	21	1.15	1.1	0.87	1.07	1.02	0.81	1.02	0.97	0.77	0.13	0.97
280	tr|E1BNT5|E1BNT5_BOVIN	Tensin-1 (Fragment) OS=Bos taurus GN=TNS1 PE=1 SV=2	BOVIN	33.96	19	1.11	0.96	0.94	1.16	1.01	0.98	1.12	0.97	0.95	0.08	1.02
281	tr|A6QL77|A6QL77_BOVIN	P4HA1 protein OS=Bos taurus GN=P4HA1 PE=2 SV=1	BOVIN	33.86	23	1.22	1.15	1.06	0.96	0.9	0.83	1.01	0.95	0.87	0.12	1
282	sp|A6H7I5|DYN2_BOVIN	Dynamin-2 OS=Bos taurus GN=DNM2 PE=2 SV=1	BOVIN	33.8	17	0.98	0.96	1.11	0.83	0.82	0.94	0.9	0.89	1.02	0.09	0.94
283	tr|E1BP72|E1BP72_BOVIN	Non-specific serine/threonine protein kinase (Fragment) OS=Bos taurus GN=CDC42BPB PE=4 SV=2	BOVIN	33.8	16	1.01	1.01	1.03	0.96	0.96	0.99	0.97	0.97	1	0.02	0.99
284	tr|A7MB21|A7MB21_BOVIN	FERMT2 protein OS=Bos taurus GN=FERMT2 PE=1 SV=1	BOVIN	33.76	20	0.92	1.03	0.8	0.77	0.86	0.67	0.88	0.97	0.77	0.12	0.85
285	tr|A6QLD6|A6QLD6_BOVIN	MYO1B protein OS=Bos taurus GN=MYO1B PE=2 SV=1	BOVIN	33.68	20	0.54	0.66	0.52	0.52	0.64	0.51	0.55	0.67	0.52	0.11	0.57
286	sp|A7MB80|GTF2I_BOVIN	General transcription factor II-I OS=Bos taurus GN=GTF2I PE=2 SV=1	BOVIN	33.66	25	1.03	1.03	1.18	1.01	1.01	1.15	1.14	1.14	1.29	0.08	1.11
287	sp|Q5E9R3|EHD1_BOVIN	EH domain-containing protein 1 OS=Bos taurus GN=EHD1 PE=1 SV=1	BOVIN	33.49	18	1.27	1.41	0.91	1.03	1.14	0.74	1.25	1.37	0.9	0.2	1.11
288	tr|E1BKQ6|E1BKQ6_BOVIN	Uncharacterized protein OS=Bos taurus GN=MYO18A PE=4 SV=2	BOVIN	33.47	20	0.98	1.02	1.06	0.97	1.01	1.04	0.94	0.97	1	0.03	1
289	sp|P61157|ARP3_BOVIN	Actin-related protein 3 OS=Bos taurus GN=ACTR3 PE=1 SV=3	BOVIN	33.46	19	0.97	0.95	0.98	0.97	0.95	0.99	1.01	0.98	1.02	0.02	0.98
290	tr|A5D7D9|A5D7D9_BOVIN	DHX15 protein OS=Bos taurus GN=DHX15 PE=2 SV=1	BOVIN	33.38	19	0.93	1.17	1.27	0.85	1.08	1.16	0.97	1.24	1.33	0.14	1.11
291	sp|Q58DW0|RL4_BOVIN	60S ribosomal protein L4 OS=Bos taurus GN=RPL4 PE=2 SV=3	BOVIN	33.33	31	0.35	1.09	0.47	0.44	1.37	0.58	0.31	0.97	0.41	0.54	0.66
292	tr|E1BQ37|E1BQ37_BOVIN	Uncharacterized protein OS=Bos taurus GN=SFPQ PE=1 SV=1	BOVIN	33.22	24	0.95	0.79	1.14	1.2	1	1.46	1.15	0.95	1.37	0.18	1.11
293	sp|Q3ZBV8|SYTC_BOVIN	Threonine--tRNA ligase, cytoplasmic OS=Bos taurus GN=TARS PE=2 SV=1	BOVIN	33.1	28	1.06	1.12	0.84	0.98	1.05	0.78	1.02	1.08	0.81	0.12	0.97
294	tr|F1MS94|F1MS94_BOVIN	Uncharacterized protein OS=Bos taurus GN=CSDE1 PE=4 SV=1	BOVIN	32.91	19	1.16	1.33	1.17	1.01	1.16	1.01	0.91	1.06	0.92	0.12	1.08
295	tr|F1MM88|F1MM88_BOVIN	Uncharacterized protein (Fragment) OS=Bos taurus GN=NEK9 PE=4 SV=1	BOVIN	32.85	22	1	1	0.99	1.04	1.04	1.03	0.97	0.97	0.96	0.03	1
296	tr|F1MQL2|F1MQL2_BOVIN	Uncharacterized protein (Fragment) OS=Bos taurus GN=ANK2 PE=4 SV=2	BOVIN	32.77	19	1.09	1.29	0.79	1.1	1.31	0.82	1.32	1.6	0.98	0.22	1.14
297	tr|E1B9H3|E1B9H3_BOVIN	Uncharacterized protein OS=Bos taurus GN=CCAR2 PE=1 SV=1	BOVIN	32.76	22	1.03	0.96	1.02	1.01	0.95	1	1.02	0.96	1.01	0.03	1
298	tr|F1N650|F1N650_BOVIN	Annexin OS=Bos taurus GN=ANXA1 PE=1 SV=1	BOVIN	32.65	35	0.67	0.6	1.15	0.6	0.53	1	0.74	0.66	1.25	0.31	0.8
299	tr|G3X6V0|G3X6V0_BOVIN	DNA helicase OS=Bos taurus GN=MCM3 PE=3 SV=1	BOVIN	32.65	18	0.77	0.44	0.77	1.18	0.69	1.18	1	0.57	0.98	0.29	0.84
300	sp|P00735|THRB_BOVIN	Prothrombin OS=Bos taurus GN=F2 PE=1 SV=2	BOVIN	32.59	21	1.16	1.1	1.94	0.89	0.85	1.5	0.74	0.69	1.24	0.34	1.12
301	sp|Q27970|CAN1_BOVIN	Calpain-1 catalytic subunit OS=Bos taurus GN=CAPN1 PE=1 SV=3	BOVIN	32.56	24	1.01	0.99	0.99	0.99	0.97	0.97	1.03	1.01	1.01	0.02	1
302	sp|Q2HJG5|VPS35_BOVIN	Vacuolar protein sorting-associated protein 35 OS=Bos taurus GN=VPS35 PE=2 SV=1	BOVIN	32.4	20	1.25	1.07	0.83	1.14	0.97	0.78	1.22	1.05	0.82	0.16	1.01
303	sp|A7YW98|SYRC_BOVIN	Arginine--tRNA ligase, cytoplasmic OS=Bos taurus GN=RARS PE=2 SV=1	BOVIN	32.4	24	0.97	1	0.99	0.95	0.98	0.97	0.99	1.03	1.02	0.02	0.99
304	tr|F1N7G8|F1N7G8_BOVIN	Uncharacterized protein OS=Bos taurus GN=PDS5B PE=4 SV=2	BOVIN	32.38	20	0.77	0.63	1.04	0.79	0.65	1.05	0.89	0.71	1.19	0.22	0.86
305	tr|F1MLU7|F1MLU7_BOVIN	Uncharacterized protein OS=Bos taurus GN=KTN1 PE=1 SV=2	BOVIN	32.16	22	0.59	0.59	0.69	0.58	0.59	0.69	0.86	0.86	1	0.2	0.71
306	tr|Q5W5U3|Q5W5U3_BOVIN	Hexokinase OS=Bos taurus GN=HK1 PE=1 SV=1	BOVIN	32.14	16	0.98	0.98	0.99	1.01	1.02	1.03	0.94	0.95	0.95	0.03	0.98
307	tr|F1MV07|F1MV07_BOVIN	Uncharacterized protein OS=Bos taurus GN=SEC24D PE=4 SV=2	BOVIN	32.04	25	1.64	1.41	1.14	1.22	1.04	0.82	1.31	1.11	0.89	0.21	1.17
308	tr|F1MSZ6|F1MSZ6_BOVIN	Antithrombin-III OS=Bos taurus GN=SERPINC1 PE=1 SV=1	BOVIN	32.04	25	0.9	0.98	1.41	0.77	0.85	1.21	0.63	0.7	0.99	0.25	0.94
309	tr|F1MZ85|F1MZ85_BOVIN	Versican core protein OS=Bos taurus GN=VCAN PE=1 SV=1	BOVIN	32.02	29	1	0.97	1.13	1.2	1.2	1.34	0.43	0.41	0.47	0.38	0.91
310	sp|Q3ZBH9|MCM7_BOVIN	DNA replication licensing factor MCM7 OS=Bos taurus GN=MCM7 PE=2 SV=1	BOVIN	31.99	27	1.04	0.79	1.26	1.36	1.02	1.64	1.07	0.8	1.28	0.23	1.14
311	sp|P81187|CFAB_BOVIN	Complement factor B OS=Bos taurus GN=CFB PE=1 SV=2	BOVIN	31.88	18	0.82	0.77	1.09	0.87	0.82	1.17	0.85	0.81	1.14	0.16	0.93
312	sp|A5PK45|GT251_BOVIN	Procollagen galactosyltransferase 1 OS=Bos taurus GN=COLGALT1 PE=2 SV=1	BOVIN	31.87	21	2.31	1.37	1.79	2.38	1.39	1.84	1.84	1.09	1.42	0.24	1.71
313	tr|Q17QL4|Q17QL4_BOVIN	Melanoma antigen family D, 2 OS=Bos taurus GN=MAGED2 PE=2 SV=1	BOVIN	31.86	17	1.19	1.33	1.38	1.08	1.2	1.25	0.82	0.9	0.94	0.17	1.12
314	tr|F1MUM9|F1MUM9_BOVIN	Uncharacterized protein (Fragment) OS=Bos taurus GN=ADAR PE=1 SV=2	BOVIN	31.83	16	1.04	1	1.04	1.03	0.99	1.03	1.03	0.99	1.03	0.02	1.02
315	tr|E1B9I2|E1B9I2_BOVIN	Uncharacterized protein OS=Bos taurus GN=SAFB PE=4 SV=2	BOVIN	31.77	19	1.46	1.15	1.46	1.26	0.98	1.25	1.33	1.05	1.32	0.13	1.25
316	tr|E1BCV4|E1BCV4_BOVIN	Uncharacterized protein OS=Bos taurus GN=NUP98 PE=4 SV=2	BOVIN	31.72	19	1.72	1.01	1.26	1.61	0.92	1.16	1.66	0.95	1.21	0.23	1.28
317	tr|A4IFC3|A4IFC3_BOVIN	Polyadenylate-binding protein OS=Bos taurus GN=PABPC4 PE=2 SV=1	BOVIN	31.62	23	0.45	1.07	0.48	0.42	0.99	0.45	0.55	1.31	0.59	0.44	0.7
318	sp|Q5KR48|TPM2_BOVIN	Tropomyosin beta chain OS=Bos taurus GN=TPM2 PE=2 SV=1	BOVIN	31.55	25	0.93	4.45	2.65	0.57	2.81	1.69	0.44	2.23	1.33	0.64	1.9
319	sp|Q3B7N2|ACTN1_BOVIN	Alpha-actinin-1 OS=Bos taurus GN=ACTN1 PE=2 SV=1	BOVIN	31.53	46	0.72	0.77	0.6	0.72	0.78	0.59	1.17	1.25	0.94	0.26	0.84
320	sp|Q3T147|DX39B_BOVIN	Spliceosome RNA helicase DDX39B OS=Bos taurus GN=DDX39B PE=2 SV=1	BOVIN	31.49	23	1.15	1.05	1.63	1.18	1.1	1.67	1.32	1.22	1.84	0.2	1.35
321	tr|A4FUY3|A4FUY3_BOVIN	LOC539976 protein OS=Bos taurus GN=LOC539976 PE=2 SV=1	BOVIN	31.49	22	1.37	1.39	0.97	1.34	1.37	0.95	1.29	1.33	0.93	0.16	1.22
322	tr|F1MF76|F1MF76_BOVIN	Uncharacterized protein OS=Bos taurus GN=LOC515570 PE=4 SV=2	BOVIN	31.44	19	1.16	0.85	0.94	1.11	0.81	0.9	1.16	0.85	0.95	0.13	0.97
323	tr|F1MFC6|F1MFC6_BOVIN	Uncharacterized protein OS=Bos taurus GN=FARP1 PE=4 SV=2	BOVIN	31.42	19	0.98	0.89	1.21	1.01	0.92	1.25	0.99	0.9	1.22	0.13	1.04
324	sp|P53619|COPD_BOVIN	Coatomer subunit delta OS=Bos taurus GN=ARCN1 PE=1 SV=1	BOVIN	31.42	20	1.37	1.31	1.13	1.13	1.08	0.93	1.33	1.27	1.09	0.12	1.18
325	tr|F1MTP5|F1MTP5_BOVIN	WD repeat-containing protein 1 OS=Bos taurus GN=WDR1 PE=4 SV=2	BOVIN	31.41	21	0.95	0.87	0.82	1.02	0.95	0.88	0.95	0.89	0.83	0.07	0.91
326	tr|Q3ZBH5|Q3ZBH5_BOVIN	Proliferation-associated 2G4, 38kDa OS=Bos taurus GN=PA2G4 PE=1 SV=1	BOVIN	31.36	20	0.77	0.7	0.82	0.86	0.77	0.92	1	0.9	1.09	0.13	0.87
327	tr|F1MB32|F1MB32_BOVIN	Uncharacterized protein OS=Bos taurus GN=A2ML1 PE=4 SV=2	BOVIN	31.19	33	0.91	0.91	1.06	1.5	1.5	1.74	1.02	1.02	1.18	0.24	1.2
328	sp|P11024|NNTM_BOVIN	NAD(P) transhydrogenase, mitochondrial OS=Bos taurus GN=NNT PE=1 SV=3	BOVIN	31.15	20	1.31	1.53	1.41	1.03	1.21	1.13	1.2	1.41	1.31	0.11	1.28
329	sp|Q3MHE4|MSH2_BOVIN	DNA mismatch repair protein Msh2 OS=Bos taurus GN=MSH2 PE=2 SV=1	BOVIN	31.11	20	0.95	1.09	1.33	1.03	1.17	1.43	0.88	1	1.22	0.15	1.12
330	sp|P01966|HBA_BOVIN	Hemoglobin subunit alpha OS=Bos taurus GN=HBA PE=1 SV=2	BOVIN	31.08	63	0.06	1.42	0.16	0.66	18.54	2.49	0.08	1.89	0.2	1.98	2.83
331	tr|E1BKY4|E1BKY4_BOVIN	Uncharacterized protein OS=Bos taurus GN=ITSN1 PE=4 SV=2	BOVIN	31.04	18	1.04	1.06	1.04	1	1.02	1	0.96	0.98	0.97	0.03	1.01
332	tr|A6QNJ7|A6QNJ7_BOVIN	PGM5 protein OS=Bos taurus GN=PGM5 PE=2 SV=1	BOVIN	31.04	19	1.39	1.22	1.72	1.32	1.16	1.63	1.06	0.93	1.29	0.18	1.3
333	tr|F1N0M0|F1N0M0_BOVIN	Tripeptidyl-peptidase 2 OS=Bos taurus GN=TPP2 PE=4 SV=1	BOVIN	30.93	18	1.49	1.38	1.61	1.37	1.29	1.5	1	0.94	1.1	0.17	1.3
334	sp|Q3ZCH0|GRP75_BOVIN	Stress-70 protein, mitochondrial OS=Bos taurus GN=HSPA9 PE=2 SV=1	BOVIN	30.89	30	0.6	0.86	0.72	0.68	0.97	0.82	0.6	0.86	0.73	0.16	0.76
335	sp|P79136|CAPZB_BOVIN	F-actin-capping protein subunit beta OS=Bos taurus GN=CAPZB PE=1 SV=1	BOVIN	30.89	23	0.97	1.22	1.18	0.73	0.93	0.9	0.77	0.97	0.95	0.16	0.96
336	sp|D3K0R6|AT2B4_BOVIN	Plasma membrane calcium-transporting ATPase 4 OS=Bos taurus GN=ATP2B4 PE=1 SV=2	BOVIN	30.86	20	1.01	0.98	0.94	0.94	0.92	0.88	0.92	0.9	0.86	0.05	0.93
337	tr|F1MUP9|F1MUP9_BOVIN	Uncharacterized protein OS=Bos taurus GN=VAT1 PE=4 SV=2	BOVIN	30.83	22	1.06	1.06	1.04	1	1	0.98	1.02	1.02	1	0.02	1.02
338	sp|Q3SZI6|RPN2_BOVIN	Dolichyl-diphosphooligosaccharide--protein glycosyltransferase subunit 2 OS=Bos taurus GN=RPN2 PE=2 SV=1	BOVIN	30.8	22	1.36	1.39	1	1.1	1.13	0.8	1.39	1.43	1.02	0.18	1.18
339	tr|F1MBF0|F1MBF0_BOVIN	Eukaryotic translation initiation factor 2 subunit 1 OS=Bos taurus GN=EIF2A PE=4 SV=1	BOVIN	30.7	18	1.06	1.01	1	1.05	1	0.99	1.05	1	0.99	0.02	1.02
340	tr|E1BKX3|E1BKX3_BOVIN	Uncharacterized protein OS=Bos taurus GN=MYBBP1A PE=1 SV=1	BOVIN	30.69	21	1.04	0.97	1.01	1.01	0.94	0.97	1.05	0.98	1.01	0.03	1
341	tr|E1BMF9|E1BMF9_BOVIN	Lethal(2) giant larvae protein homolog 1 OS=Bos taurus GN=LLGL1 PE=4 SV=1	BOVIN	30.66	16	1	1.01	0.95	1.02	1.03	0.97	1.02	1.03	0.96	0.03	1
342	tr|F1MS05|F1MS05_BOVIN	Aconitate hydratase OS=Bos taurus GN=ACO1 PE=1 SV=2	BOVIN	30.65	21	0.64	0.95	0.63	0.58	0.86	0.58	0.63	0.92	0.63	0.2	0.71
343	sp|P13214|ANXA4_BOVIN	Annexin A4 OS=Bos taurus GN=ANXA4 PE=1 SV=2	BOVIN	30.64	25	0.72	0.89	0.77	0.86	1.06	0.91	1.05	1.28	1.13	0.18	0.96
344	tr|E1BHK2|E1BHK2_BOVIN	Uncharacterized protein OS=Bos taurus GN=ADD1 PE=4 SV=1	BOVIN	30.59	29	1.05	0.99	1.03	1.01	0.95	0.99	1.02	0.96	1	0.03	1
345	tr|F1MXX0|F1MXX0_BOVIN	MICOS complex subunit MIC60 OS=Bos taurus GN=IMMT PE=1 SV=1	BOVIN	30.55	20	0.92	0.97	0.97	0.94	0.99	0.99	0.95	1.01	1.01	0.03	0.97
346	sp|Q3SYU7|TNPO1_BOVIN	Transportin-1 OS=Bos taurus GN=TNPO1 PE=1 SV=2	BOVIN	30.53	19	0.97	0.94	0.95	0.98	0.95	0.96	0.97	0.94	0.95	0.02	0.96
347	tr|G3N361|G3N361_BOVIN	Uncharacterized protein (Fragment) OS=Bos taurus GN=NONO PE=1 SV=1	BOVIN	30.51	22	0.86	0.92	1.46	0.85	0.92	1.47	1.22	1.28	2.03	0.3	1.22
348	tr|M5FJZ9|M5FJZ9_BOVIN	Heat shock protein 75 kDa, mitochondrial OS=Bos taurus GN=TRAP1 PE=3 SV=1	BOVIN	30.48	21	0.99	1.05	1.08	0.95	1	1.03	0.94	0.99	1.02	0.04	1
349	tr|F1MF97|F1MF97_BOVIN	Uncharacterized protein OS=Bos taurus GN=NID2 PE=4 SV=2	BOVIN	30.43	18	0.49	0.72	0.6	0.41	0.61	0.51	0.43	0.65	0.54	0.18	0.55
350	sp|A7MB16|EIF3B_BOVIN	Eukaryotic translation initiation factor 3 subunit B OS=Bos taurus GN=EIF3B PE=2 SV=1	BOVIN	30.4	19	1	0.94	0.94	1	0.95	0.95	1.05	0.99	0.98	0.04	0.98
351	tr|B0JYP5|B0JYP5_BOVIN	Protein argonaute-2 OS=Bos taurus GN=EIF2C2 PE=2 SV=1	BOVIN	30.33	16	0.99	0.92	0.75	1.12	1.03	0.84	0.88	0.82	0.67	0.15	0.89
352	sp|Q0V8H6|MOV10_BOVIN	Putative helicase MOV-10 OS=Bos taurus GN=MOV10 PE=2 SV=1	BOVIN	30.27	15	0.74	0.9	0.86	0.69	0.86	0.82	0.7	0.86	0.83	0.09	0.81
353	sp|Q95121|PEDF_BOVIN	Pigment epithelium-derived factor OS=Bos taurus GN=SERPINF1 PE=1 SV=1	BOVIN	30.24	32	1.43	1.2	0.9	0.96	0.8	0.6	0.74	0.62	0.47	0.34	0.86
354	tr|Q2KII9|Q2KII9_BOVIN	Dynein, cytoplasmic 1, light intermediate chain 1 OS=Bos taurus GN=DYNC1LI1 PE=2 SV=1	BOVIN	30.15	18	1	0.99	1	0.96	0.95	0.96	0.97	0.96	0.97	0.02	0.98
355	tr|E1B748|E1B748_BOVIN	Uncharacterized protein OS=Bos taurus GN=HYOU1 PE=1 SV=1	BOVIN	30.1	19	1.04	0.99	0.99	1.03	0.97	0.98	1.02	0.97	0.97	0.02	1
356	tr|E1B7S3|E1B7S3_BOVIN	Uncharacterized protein OS=Bos taurus GN=EPB41L3 PE=4 SV=2	BOVIN	30.06	21	1.04	1.03	1.08	1	0.99	1.04	1.02	1.01	1.06	0.03	1.03
357	tr|E1BIR9|E1BIR9_BOVIN	Uncharacterized protein OS=Bos taurus GN=SARM1 PE=4 SV=2	BOVIN	30.04	16	0.96	0.89	0.7	0.69	0.64	0.51	0.9	0.83	0.65	0.19	0.75
358	sp|A6H7H1|F120A_BOVIN	Constitutive coactivator of PPAR-gamma-like protein 1 OS=Bos taurus GN=FAM120A PE=2 SV=1	BOVIN	29.99	19	1.05	0.96	0.99	1.08	0.99	1.02	1.05	0.97	1	0.04	1.01
359	tr|F1MME6|F1MME6_BOVIN	Myomesin-1 OS=Bos taurus GN=MYOM1 PE=4 SV=2	BOVIN	29.98	17	0.7	4.66	1.98	0.38	2.44	1	0.26	1.69	0.7	0.85	1.53
360	tr|F2Z4F5|F2Z4F5_BOVIN	Uncharacterized protein OS=Bos taurus GN=DPP3 PE=1 SV=1	BOVIN	29.92	16	0.97	1.03	0.96	0.96	1.02	0.95	0.97	1.03	0.96	0.03	0.99
361	tr|D3JUI8|D3JUI8_BOVIN	RNA-binding motif protein, X chromosome OS=Bos taurus GN=RBMX PE=1 SV=1	BOVIN	29.71	19	0.92	0.18	1.21	1.02	0.2	1.34	0.93	0.18	1.22	0.57	0.8
362	tr|E1BGF3|E1BGF3_BOVIN	Uncharacterized protein (Fragment) OS=Bos taurus GN=HCFC1 PE=4 SV=2	BOVIN	29.7	18	1.01	0.97	0.98	1.03	0.99	0.99	1.01	0.98	0.98	0.02	0.99
363	tr|E1B949|E1B949_BOVIN	Uncharacterized protein OS=Bos taurus GN=FAT4 PE=4 SV=2	BOVIN	29.69	16	1.42	1.12	0.94	1.07	0.83	0.71	1.24	0.95	0.82	0.21	1.01
364	tr|E1BMS0|E1BMS0_BOVIN	Uncharacterized protein OS=Bos taurus GN=SKIV2L PE=4 SV=2	BOVIN	29.64	19	1.07	1.16	0.75	0.81	0.87	0.58	1.5	1.58	1.05	0.3	1.04
365	sp|Q0VCX4|CTNB1_BOVIN	Catenin beta-1 OS=Bos taurus GN=CTNNB1 PE=1 SV=1	BOVIN	29.58	27	0.86	0.54	1.25	0.75	0.47	1.09	0.83	0.52	1.19	0.33	0.83
366	sp|P56652|ITIH3_BOVIN	Inter-alpha-trypsin inhibitor heavy chain H3 OS=Bos taurus GN=ITIH3 PE=1 SV=2	BOVIN	29.58	27	0.51	1.09	1.56	0.42	0.86	1.27	0.55	1.17	1.66	0.42	1.01
367	tr|F1MHR6|F1MHR6_BOVIN	Uncharacterized protein (Fragment) OS=Bos taurus GN=KHSRP PE=1 SV=2	BOVIN	29.56	34	1.36	1.12	1.38	1.2	1	1.24	1.28	1.06	1.31	0.1	1.22
368	tr|A5D7A2|A5D7A2_BOVIN	GARS protein OS=Bos taurus GN=GARS PE=1 SV=1	BOVIN	29.54	19	1.31	1.05	0.81	1.33	1.07	0.83	1.37	1.1	0.85	0.19	1.08
369	tr|F1N238|F1N238_BOVIN	Poly(U)-binding-splicing factor PUF60 OS=Bos taurus GN=PUF60 PE=4 SV=1	BOVIN	29.47	18	1.06	0.96	1.19	1.19	1.08	1.32	1.28	1.16	1.41	0.11	1.18
370	tr|F1MZ69|F1MZ69_BOVIN	Uncharacterized protein OS=Bos taurus GN=SPAG9 PE=4 SV=2	BOVIN	29.43	16	0.99	1	0.95	0.98	0.99	0.94	1.04	1.05	0.99	0.03	0.99
371	tr|E1BMW2|E1BMW2_BOVIN	Uncharacterized protein OS=Bos taurus GN=AP2A1 PE=4 SV=2	BOVIN	29.39	26	0.95	0.86	0.76	0.92	0.84	0.74	0.95	0.86	0.77	0.09	0.85
372	tr|A6QLJ2|A6QLJ2_BOVIN	HSPA12B protein OS=Bos taurus GN=HSPA12B PE=2 SV=1	BOVIN	29.39	15	1.53	1.02	1.36	1.77	1.18	1.57	1.72	1.16	1.53	0.17	1.43
373	sp|Q2T9U1|SRP54_BOVIN	Signal recognition particle 54 kDa protein OS=Bos taurus GN=SRP54 PE=2 SV=1	BOVIN	29.34	16	1.29	1.31	1.05	1.13	1.15	0.93	1.19	1.2	0.97	0.11	1.14
374	sp|Q0IIM3|HS105_BOVIN	Heat shock protein 105 kDa OS=Bos taurus GN=HSPH1 PE=2 SV=1	BOVIN	29.33	18	0.95	1.12	0.97	0.77	0.9	0.79	0.94	1.11	0.97	0.12	0.95
375	tr|F1N4N6|F1N4N6_BOVIN	Uncharacterized protein (Fragment) OS=Bos taurus GN=SMARCC2 PE=4 SV=2	BOVIN	29.29	18	1.01	0.82	0.96	1.01	0.83	0.96	0.82	0.67	0.79	0.13	0.87
376	tr|A5PKK5|A5PKK5_BOVIN	SMARCA2 protein OS=Bos taurus GN=SMARCA2 PE=2 SV=1	BOVIN	29.27	18	0.95	1.02	1.02	1	1.07	1.07	0.98	1.06	1.06	0.04	1.02
377	sp|Q3SZ65|IF4A2_BOVIN	Eukaryotic initiation factor 4A-II OS=Bos taurus GN=EIF4A2 PE=2 SV=1	BOVIN	29.26	20	1.08	1.09	0.96	0.99	1.01	0.9	0.92	0.94	0.82	0.08	0.97
378	tr|Q2KJH7|Q2KJH7_BOVIN	Aldehyde dehydrogenase 18 family, member A1 OS=Bos taurus GN=ALDH18A1 PE=2 SV=1	BOVIN	29.26	19	1.24	1.07	1	1.21	1.05	0.99	1.31	1.12	1.06	0.09	1.11
379	sp|Q2KJ39|RCN3_BOVIN	Reticulocalbin-3 OS=Bos taurus GN=RCN3 PE=2 SV=1	BOVIN	29.23	33	1.24	1	0.62	1.46	1.2	0.74	2.51	2.05	1.24	0.43	1.34
380	tr|F1MIT4|F1MIT4_BOVIN	Serrate RNA effector molecule homolog OS=Bos taurus GN=SRRT PE=4 SV=1	BOVIN	29.23	17	1.07	0.76	1.1	1.06	0.76	1.09	1.28	0.91	1.32	0.18	1.04
381	tr|F1MWM8|F1MWM8_BOVIN	Uncharacterized protein (Fragment) OS=Bos taurus GN=MRC1 PE=4 SV=2	BOVIN	29.17	18	1.09	1.14	0.82	1.01	1.06	0.77	1.36	1.42	1.04	0.19	1.08
382	tr|E1BFD5|E1BFD5_BOVIN	Uncharacterized protein (Fragment) OS=Bos taurus GN=CUL4B PE=3 SV=2	BOVIN	29.13	18	1.01	1.1	1.01	0.97	1.07	0.98	0.95	1.03	0.95	0.05	1.01
383	sp|P48818|ACADV_BOVIN	Very long-chain specific acyl-CoA dehydrogenase, mitochondrial OS=Bos taurus GN=ACADVL PE=2 SV=3	BOVIN	29.11	15	1.31	2.11	1.01	0.69	1.12	0.56	1.01	1.66	0.82	0.4	1.14
384	tr|E1BEZ4|E1BEZ4_BOVIN	Uncharacterized protein OS=Bos taurus GN=TRIM29 PE=4 SV=2	BOVIN	29.1	18	0.48	0.52	0.64	0.54	0.6	0.72	0.69	0.75	0.9	0.19	0.65
385	tr|Q3SZ00|Q3SZ00_BOVIN	HADHA protein OS=Bos taurus GN=HADHA PE=1 SV=1	BOVIN	29.05	17	0.89	0.95	1.04	0.8	0.86	0.95	0.9	0.97	1.07	0.08	0.94
386	tr|F1MY84|F1MY84_BOVIN	Uncharacterized protein OS=Bos taurus GN=CSPG4 PE=4 SV=2	BOVIN	29	23	0.49	0.7	0.49	0.52	0.74	0.53	0.42	0.6	0.43	0.19	0.55
387	sp|Q3SYW6|EIF3C_BOVIN	Eukaryotic translation initiation factor 3 subunit C OS=Bos taurus GN=EIF3C PE=2 SV=1	BOVIN	28.91	18	1.02	1.02	1	1.02	1.02	1	0.99	0.99	0.97	0.02	1
388	tr|Q24JZ4|Q24JZ4_BOVIN	Metadherin OS=Bos taurus GN=MTDH PE=1 SV=1	BOVIN	28.91	17	1.11	0.91	1.33	1.11	0.91	1.33	1.05	0.86	1.26	0.16	1.1
389	sp|Q05B62|SNX1_BOVIN	Sorting nexin-1 OS=Bos taurus GN=SNX1 PE=2 SV=1	BOVIN	28.83	17	1.25	1.47	0.53	1.12	1.32	0.47	1.03	1.21	0.42	0.38	0.98
390	tr|G5E5V6|G5E5V6_BOVIN	Uncharacterized protein OS=Bos taurus GN=CGNL1 PE=4 SV=1	BOVIN	28.8	18	0.67	0.86	0.5	0.63	0.82	0.47	1.08	1.37	0.77	0.34	0.8
391	sp|A5PJZ5|NUP93_BOVIN	Nuclear pore complex protein Nup93 OS=Bos taurus GN=NUP93 PE=2 SV=1	BOVIN	28.77	14	1.02	1.01	1.03	1.01	1	1.02	0.98	0.97	1	0.02	1
392	sp|Q05443|LUM_BOVIN	Lumican OS=Bos taurus GN=LUM PE=1 SV=1	BOVIN	28.77	58	0.31	0.77	1.77	0.31	0.74	1.75	0.22	0.52	1.2	0.67	0.84
393	sp|P41541|USO1_BOVIN	General vesicular transport factor p115 OS=Bos taurus GN=USO1 PE=1 SV=1	BOVIN	28.71	19	1.16	1.2	0.76	1.12	1.16	0.73	1.46	1.51	0.95	0.23	1.12
394	sp|Q1JPJ2|XPP1_BOVIN	Xaa-Pro aminopeptidase 1 OS=Bos taurus GN=XPNPEP1 PE=2 SV=1	BOVIN	28.56	17	0.92	0.96	0.92	0.81	0.86	0.82	0.96	1.01	0.96	0.07	0.91
395	tr|F1MXI4|F1MXI4_BOVIN	Uncharacterized protein OS=Bos taurus GN=MATR3 PE=1 SV=1	BOVIN	28.52	23	1.34	1.08	1.38	1.08	0.86	1.09	1.1	0.88	1.11	0.15	1.1
396	sp|Q5EAD2|SERA_BOVIN	D-3-phosphoglycerate dehydrogenase OS=Bos taurus GN=PHGDH PE=2 SV=3	BOVIN	28.51	18	1.08	1.02	0.96	1.07	1.02	0.95	1.03	0.98	0.93	0.05	1
397	tr|F1MMS7|F1MMS7_BOVIN	Uncharacterized protein OS=Bos taurus GN=LOC100337240 PE=3 SV=1	BOVIN	28.44	24	0.26	0.44	0.37	2.7	4.45	3.63	1.04	1.82	1.5	0.79	1.8
398	sp|Q3T169|RS3_BOVIN	40S ribosomal protein S3 OS=Bos taurus GN=RPS3 PE=2 SV=1	BOVIN	28.44	22	0.86	1.37	0.85	0.55	0.88	0.58	0.74	1.17	0.75	0.29	0.86
399	tr|G3X6W2|G3X6W2_BOVIN	Uncharacterized protein OS=Bos taurus GN=RAD50 PE=4 SV=1	BOVIN	28.35	19	1	0.96	1.01	1.04	1	1.05	1.07	1.03	1.07	0.03	1.02
400	tr|E1BK00|E1BK00_BOVIN	Uncharacterized protein OS=Bos taurus GN=CUL7 PE=3 SV=2	BOVIN	28.35	16	1.24	1.22	0.85	0.9	0.9	0.66	0.87	0.87	0.64	0.22	0.91
401	tr|F2Z4F9|F2Z4F9_BOVIN	Histone H2B OS=Bos taurus GN=H2BFS PE=3 SV=1	BOVIN	28.29	62										#DIV/0!	#DIV/0!
402	tr|F1MMK8|F1MMK8_BOVIN	Lysine--tRNA ligase OS=Bos taurus GN=KARS PE=3 SV=1	BOVIN	28.28	18	1.18	1.12	1.16	1.12	1.06	1.11	1.17	1.11	1.16	0.03	1.13
403	sp|P53712|ITB1_BOVIN	Integrin beta-1 OS=Bos taurus GN=ITGB1 PE=1 SV=3	BOVIN	28.25	18	0.7	0.74	0.64	0.79	0.84	0.72	0.87	0.94	0.81	0.11	0.78
404	sp|Q0VCK0|PUR9_BOVIN	Bifunctional purine biosynthesis protein PURH OS=Bos taurus GN=ATIC PE=2 SV=1	BOVIN	28.21	18	0.98	1.03	0.96	1.01	1.06	0.99	1.02	1.07	1	0.03	1.01
405	tr|E1BIR5|E1BIR5_BOVIN	Uncharacterized protein OS=Bos taurus GN=CILP PE=4 SV=2	BOVIN	28.19	16	2.19	1.29	1.39	1.47	0.87	0.95	1.87	1.1	1.19	0.29	1.37
406	tr|E1BB38|E1BB38_BOVIN	Signal recognition particle subunit SRP72 OS=Bos taurus GN=SRP72 PE=1 SV=1	BOVIN	28.14	18	1.08	1.01	1.04	1.08	1.02	1.05	1.05	0.99	1.02	0.03	1.04
407	tr|A6QQ11|A6QQ11_BOVIN	PGM2 protein (Fragment) OS=Bos taurus GN=PGM2 PE=1 SV=1	BOVIN	28.12	17	1.04	1.01	1	1.04	1.02	1.01	1.04	1.02	1.01	0.01	1.02
408	sp|Q2KJ25|PSD12_BOVIN	26S proteasome non-ATPase regulatory subunit 12 OS=Bos taurus GN=PSMD12 PE=2 SV=3	BOVIN	28.1	18	1.12	1.01	1	1.1	0.99	0.98	1.01	0.91	0.9	0.07	1
409	tr|F6Q751|F6Q751_BOVIN	Uncharacterized protein OS=Bos taurus GN=GSTM2 PE=3 SV=1	BOVIN	28.07	19	1.37	0.8	1.42	0.97	0.59	1.02	2.99	1.89	3.19	0.56	1.58
410	tr|A6QLB7|A6QLB7_BOVIN	Adenylyl cyclase-associated protein OS=Bos taurus GN=CAP1 PE=1 SV=1	BOVIN	28.01	22	0.96	0.9	0.94	0.93	0.86	0.9	0.98	0.92	0.95	0.04	0.93
411	tr|F1MC31|F1MC31_BOVIN	Uncharacterized protein OS=Bos taurus GN=SF3B2 PE=4 SV=1	BOVIN	27.96	15	1	0.98	1.04	0.97	0.95	1.01	0.99	0.97	1.03	0.03	0.99
412	sp|Q5E9F7|COF1_BOVIN	Cofilin-1 OS=Bos taurus GN=CFL1 PE=2 SV=3	BOVIN	27.96	30	1.12	0.74	1.17	0.82	0.55	0.83	0.66	0.43	0.65	0.3	0.77
413	sp|Q8WN55|PTBP1_BOVIN	Polypyrimidine tract-binding protein 1 OS=Bos taurus GN=PTBP1 PE=2 SV=1	BOVIN	27.86	27	1.25	0.64	1.26	1.53	0.77	1.51	1.53	0.77	1.5	0.29	1.19
414	tr|F1MU12|F1MU12_BOVIN	Keratin, type II cytoskeletal 8 OS=Bos taurus GN=KRT8 PE=1 SV=1	BOVIN	27.85	22	0.39	0.71	0.57	0.96	1.67	1.37	0.67	1.18	0.95	0.41	0.94
415	tr|Q3ZCI4|Q3ZCI4_BOVIN	6-phosphogluconate dehydrogenase, decarboxylating OS=Bos taurus GN=PGD PE=1 SV=2	BOVIN	27.84	20	0.96	1.15	1.13	0.67	0.79	0.77	0.69	0.82	0.81	0.19	0.87
416	tr|F1ML02|F1ML02_BOVIN	Uncharacterized protein OS=Bos taurus GN=EPHB3 PE=4 SV=2	BOVIN	27.77	14	1.6	1.28	1.57	1.39	1.13	1.41	1.27	1.02	1.25	0.14	1.32
417	sp|Q59HJ6|LONM_BOVIN	Lon protease homolog, mitochondrial OS=Bos taurus GN=LONP1 PE=1 SV=1	BOVIN	27.75	18	0.97	1	1.04	0.97	1	1.04	0.95	0.98	1.02	0.03	1
418	tr|A7Z014|A7Z014_BOVIN	Transketolase OS=Bos taurus GN=TKT PE=1 SV=1	BOVIN	27.75	19	0.99	0.95	0.95	1.03	0.98	0.97	1.31	1.24	1.22	0.13	1.07
419	tr|E1B9Q4|E1B9Q4_BOVIN	Uncharacterized protein OS=Bos taurus GN=MSH6 PE=3 SV=2	BOVIN	27.68	16	1.07	1.08	1.29	1.05	1.05	1.27	1.06	1.06	1.28	0.09	1.13
420	sp|Q3ZBH0|TCPB_BOVIN	T-complex protein 1 subunit beta OS=Bos taurus GN=CCT2 PE=1 SV=3	BOVIN	27.67	20	0.96	1.03	0.67	0.95	1	0.65	1.46	1.58	1.01	0.28	1.04
421	sp|Q5E956|TPIS_BOVIN	Triosephosphate isomerase OS=Bos taurus GN=TPI1 PE=2 SV=3	BOVIN	27.67	28	1.21	1.12	1.66	0.83	0.77	1.14	1	0.93	1.37	0.23	1.11
422	sp|Q5KR47|TPM3_BOVIN	Tropomyosin alpha-3 chain OS=Bos taurus GN=TPM3 PE=2 SV=1	BOVIN	27.64	22	0.65	2.96	2.05	0.4	1.89	1.31	0.21	0.9	0.63	0.71	1.22
423	tr|Q1RMW3|Q1RMW3_BOVIN	Metastasis associated 1 family, member 2 OS=Bos taurus GN=MTA2 PE=2 SV=1	BOVIN	27.56	17	1.05	0.99	1.04	1.05	0.99	1.04	1.01	0.95	1.01	0.03	1.01
424	sp|Q2KJ32|SBP1_BOVIN	Selenium-binding protein 1 OS=Bos taurus GN=SELENBP1 PE=1 SV=1	BOVIN	27.54	14	0.43	0.89	0.58	0.44	0.89	0.58	0.65	1.37	0.87	0.37	0.74
425	tr|A6QLD1|A6QLD1_BOVIN	EXOC4 protein OS=Bos taurus GN=EXOC4 PE=2 SV=1	BOVIN	27.46	14	0.97	0.91	0.91	0.86	0.79	0.81	0.65	0.59	0.61	0.17	0.79
426	sp|Q3T052|ITIH4_BOVIN	Inter-alpha-trypsin inhibitor heavy chain H4 OS=Bos taurus GN=ITIH4 PE=1 SV=1	BOVIN	27.45	19	0.85	1.06	1.28	0.49	0.61	0.73	0.44	0.55	0.66	0.35	0.74
427	tr|F1MWF0|F1MWF0_BOVIN	Uncharacterized protein OS=Bos taurus GN=HIP1 PE=4 SV=2	BOVIN	27.39	17	0.87	1.06	1.06	0.77	0.93	0.94	0.74	0.9	0.91	0.11	0.91
428	sp|Q07130|UGPA_BOVIN	UTP--glucose-1-phosphate uridylyltransferase OS=Bos taurus GN=UGP2 PE=1 SV=2	BOVIN	27.38	19	1.47	1.66	1.32	1.13	1.27	1.01	1.22	1.38	1.09	0.15	1.28
429	tr|Q08E01|Q08E01_BOVIN	Adducin 3 (Gamma) OS=Bos taurus GN=ADD3 PE=2 SV=1	BOVIN	27.34	17	0.94	0.87	0.87	0.86	0.79	0.79	0.79	0.73	0.74	0.08	0.82
430	tr|G3MWI5|G3MWI5_BOVIN	Coronin OS=Bos taurus GN=CORO1C PE=3 SV=1	BOVIN	27.31	20	0.91	0.99	1.04	0.8	0.87	0.91	0.74	0.81	0.86	0.1	0.88
431	sp|P00514|KAP0_BOVIN	cAMP-dependent protein kinase type I-alpha regulatory subunit OS=Bos taurus GN=PRKAR1A PE=1 SV=2	BOVIN	27.31	15	1.19	1.36	0.95	1.09	1.25	0.86	1.21	1.37	0.96	0.15	1.14
432	sp|Q0VCM4|PYGL_BOVIN	Glycogen phosphorylase, liver form OS=Bos taurus GN=PYGL PE=2 SV=1	BOVIN	27.25	22	1.04	1.64	1.31	0.85	1.33	1.06	0.89	1.41	1.11	0.21	1.18
433	sp|Q08DP0|PGM1_BOVIN	Phosphoglucomutase-1 OS=Bos taurus GN=PGM1 PE=2 SV=1	BOVIN	27.21	16	0.73	1.18	0.95	0.71	1.15	0.92	0.87	1.42	1.15	0.22	1.01
434	sp|A7MB62|ARP2_BOVIN	Actin-related protein 2 OS=Bos taurus GN=ACTR2 PE=1 SV=1	BOVIN	27.13	18	0.96	0.94	0.94	0.99	0.97	0.97	1	0.97	0.97	0.02	0.97
435	tr|F1MKH8|F1MKH8_BOVIN	72 kDa type IV collagenase OS=Bos taurus GN=MMP2 PE=4 SV=1	BOVIN	27.11	17	1.66	1.49	1.85	1.31	1.15	1.42	0.95	0.84	1.03	0.25	1.3
436	tr|Q5E962|Q5E962_BOVIN	Aldo-keto reductase family 1, member B1 OS=Bos taurus GN=AKR1B1 PE=1 SV=1	BOVIN	27.03	22	1.03	1.04	0.99	1.01	1.02	0.97	1.02	1.02	0.98	0.02	1.01
437	tr|E1BDG9|E1BDG9_BOVIN	Uncharacterized protein (Fragment) OS=Bos taurus GN=ALDH1L2 PE=3 SV=2	BOVIN	27.02	15	1.56	1.58	0.73	1.79	1.8	0.86	2.21	2.25	1.08	0.34	1.54
438	sp|Q08DU9|HP1B3_BOVIN	Heterochromatin protein 1-binding protein 3 OS=Bos taurus GN=HP1BP3 PE=2 SV=1	BOVIN	27.01	16	0.89	0.57	1.36	0.7	0.48	1.09	0.82	0.55	1.27	0.35	0.86
439	sp|P52193|CALR_BOVIN	Calreticulin OS=Bos taurus GN=CALR PE=1 SV=2	BOVIN	27.01	28	0.98	1.21	1.04	0.86	1.06	0.9	1.06	1.28	1.11	0.12	1.06
440	sp|Q2KJ46|PSMD3_BOVIN	26S proteasome non-ATPase regulatory subunit 3 OS=Bos taurus GN=PSMD3 PE=2 SV=1	BOVIN	26.89	16	1.03	1.05	1.04	0.98	1	0.99	0.98	0.99	0.99	0.02	1.01
441	sp|Q58D62|FETUB_BOVIN	Fetuin-B OS=Bos taurus GN=FETUB PE=1 SV=1	BOVIN	26.87	37	0.14	0.57	1.42	0.12	0.44	1.11	0.13	0.48	1.24	0.76	0.63
442	tr|F1MJQ4|F1MJQ4_BOVIN	Uncharacterized protein OS=Bos taurus GN=P4HA2 PE=4 SV=2	BOVIN	26.84	16	1.77	1.42	0.97	1.51	1.22	0.82	2	1.61	1.12	0.26	1.38
443	tr|F1MCZ7|F1MCZ7_BOVIN	Uncharacterized protein OS=Bos taurus GN=UBTF PE=4 SV=2	BOVIN	26.82	20	0.98	0.98	1.04	0.98	0.98	1.04	0.99	0.99	1.05	0.03	1
444	tr|F1MD40|F1MD40_BOVIN	Uncharacterized protein OS=Bos taurus GN=COL6A6 PE=4 SV=2	BOVIN	26.78	16	0.74	1.1	0.71	0.66	0.99	0.64	0.69	1.03	0.66	0.21	0.8
445	tr|Q2HJB6|Q2HJB6_BOVIN	Procollagen C-endopeptidase enhancer OS=Bos taurus GN=PCOLCE PE=2 SV=1	BOVIN	26.76	21	1.34	1.07	0.9	1.15	0.9	0.78	1.12	0.88	0.75	0.18	0.99
446	tr|F1N1T3|F1N1T3_BOVIN	Uncharacterized protein OS=Bos taurus GN=AKAP2 PE=1 SV=2	BOVIN	26.71	16	1.28	0.84	1.8	1.57	1.05	2.19	0.88	0.6	1.25	0.37	1.27
447	tr|A7MBC5|A7MBC5_BOVIN	IARS protein OS=Bos taurus GN=IARS PE=2 SV=1	BOVIN	26.7	17	1.02	0.98	0.96	1.07	1.04	1.02	1.05	1.01	0.99	0.03	1.01
448	sp|P12378|UGDH_BOVIN	UDP-glucose 6-dehydrogenase OS=Bos taurus GN=UGDH PE=1 SV=2	BOVIN	26.69	18	1.02	1.09	1	1.01	1.08	0.99	1	1.07	0.98	0.04	1.03
449	tr|F1MKH6|F1MKH6_BOVIN	Asparagine--tRNA ligase, cytoplasmic OS=Bos taurus GN=NARS PE=3 SV=1	BOVIN	26.66	21	0.96	0.99	0.94	0.95	0.98	0.93	0.95	0.96	0.91	0.02	0.95
450	tr|F1MN04|F1MN04_BOVIN	Uncharacterized protein (Fragment) OS=Bos taurus GN=PAICS PE=3 SV=2	BOVIN	26.65	15	1.29	1	0.73	0.94	0.74	0.53	1.19	0.93	0.69	0.26	0.89
451	tr|A6QNL5|A6QNL5_BOVIN	PDIA6 protein (Fragment) OS=Bos taurus GN=PDIA6 PE=1 SV=1	BOVIN	26.63	26	0.98	1	0.44	1.17	1.19	0.54	1.08	1.12	0.51	0.32	0.89
452	tr|E1BG38|E1BG38_BOVIN	Uncharacterized protein (Fragment) OS=Bos taurus GN=ARHGEF1 PE=4 SV=2	BOVIN	26.62	15	1.03	1.04	1.05	0.99	1	1.01	0.99	1.01	1.01	0.02	1.01
453	sp|P00432|CATA_BOVIN	Catalase OS=Bos taurus GN=CAT PE=1 SV=3	BOVIN	26.6	19	0.77	3.91	0.88	1.34	6.85	1.54	1.31	6.61	1.46	0.84	2.74
454	tr|F6QHN4|F6QHN4_BOVIN	Prolyl endopeptidase (Fragment) OS=Bos taurus GN=PREP PE=4 SV=1	BOVIN	26.48	16	1.05	0.89	1.24	1.13	0.95	1.33	1.09	0.92	1.28	0.14	1.1
455	tr|E1BQ11|E1BQ11_BOVIN	Uncharacterized protein OS=Bos taurus GN=CTNND1 PE=1 SV=2	BOVIN	26.45	17	0.67	0.61	0.72	0.99	0.9	1.06	0.93	0.84	0.99	0.17	0.86
456	tr|A0JN43|A0JN43_BOVIN	Family with sequence similarity 62 (C2 domain containing), member A OS=Bos taurus GN=FAM62A PE=2 SV=1	BOVIN	26.43	16	1.27	1.17	0.92	1.25	1.17	0.92	1.25	1.16	0.91	0.13	1.11
457	tr|F1N7K8|F1N7K8_BOVIN	Methylmalonate-semialdehyde dehydrogenase [acylating], mitochondrial OS=Bos taurus GN=ALDH6A1 PE=1 SV=1	BOVIN	26.42	18	1.25	1.58	1.6	1.28	1.63	1.67	1.14	1.43	1.47	0.12	1.45
458	tr|F1N1W7|F1N1W7_BOVIN	Neural cell adhesion molecule 1 (Fragment) OS=Bos taurus GN=NCAM1 PE=4 SV=2	BOVIN	26.39	16	0.58	0.67	0.29	0.57	0.66	0.29	0.57	0.66	0.29	0.31	0.51
459	tr|E1B7E3|E1B7E3_BOVIN	Uncharacterized protein OS=Bos taurus GN=GOLGA4 PE=4 SV=2	BOVIN	26.37	24	1.02	0.94	0.96	1.03	0.95	0.98	1.04	0.95	0.99	0.03	0.99
460	tr|F1MYN1|F1MYN1_BOVIN	Uncharacterized protein (Fragment) OS=Bos taurus GN=PLEKHA5 PE=4 SV=2	BOVIN	26.35	13	1.64	1.18	1.77	1.41	0.99	1.51	1.24	0.88	1.33	0.21	1.33
461	tr|F1MYN8|F1MYN8_BOVIN	Uncharacterized protein OS=Bos taurus GN=SON PE=4 SV=2	BOVIN	26.28	13	1.01	0.93	1.02	1.05	0.95	1.06	1.04	0.95	1.05	0.04	1.01
462	tr|F1MV74|F1MV74_BOVIN	Non-specific lipid-transfer protein OS=Bos taurus GN=SCP2 PE=1 SV=1	BOVIN	26.12	14	0.36	2.23	0.78	0.41	2.4	0.86	0.39	2.33	0.82	0.71	1.18
463	tr|F1MVT7|F1MVT7_BOVIN	Uncharacterized protein OS=Bos taurus GN=EPM2AIP1 PE=4 SV=2	BOVIN	26.11	16	0.98	0.95	0.95	0.99	0.95	0.95	0.98	0.95	0.95	0.02	0.96
464	tr|F1MZY2|F1MZY2_BOVIN	Uncharacterized protein (Fragment) OS=Bos taurus GN=GFPT1 PE=4 SV=1	BOVIN	26.11	17	1.05	1.09	0.72	1.01	1.05	0.7	1.11	1.14	0.76	0.17	0.96
465	tr|G3MZI7|G3MZI7_BOVIN	Uncharacterized protein OS=Bos taurus GN=COL5A1 PE=4 SV=1	BOVIN	26.08	56	1.71	0.94	1.61	1.43	0.78	1.34	1.25	0.69	1.17	0.28	1.21
466	tr|Q24JZ7|Q24JZ7_BOVIN	Succinyl-CoA:3-ketoacid-coenzyme A transferase OS=Bos taurus GN=OXCT1 PE=1 SV=1	BOVIN	26.04	17	0.86	0.78	0.52	0.69	0.63	0.42	1.04	0.95	0.63	0.26	0.72
467	tr|E1BEB4|E1BEB4_BOVIN	Uncharacterized protein OS=Bos taurus GN=FBLN2 PE=4 SV=2	BOVIN	26.02	17	1.13	1.04	1.29	1.02	0.93	1.16	0.85	0.77	0.97	0.15	1.02
468	sp|P62935|PPIA_BOVIN	Peptidyl-prolyl cis-trans isomerase A OS=Bos taurus GN=PPIA PE=1 SV=2	BOVIN	25.99	43	0.89	0.99	1.24	0.72	0.82	1.03	0.81	0.91	1.15	0.16	0.95
469	tr|F1MWE0|F1MWE0_BOVIN	Uncharacterized protein OS=Bos taurus GN=PSMC3 PE=3 SV=2	BOVIN	25.97	16	1	0.98	1.01	1.01	1	1.02	1.04	1.02	1.05	0.02	1.01
470	sp|P62194|PRS8_BOVIN	26S protease regulatory subunit 8 OS=Bos taurus GN=PSMC5 PE=2 SV=1	BOVIN	25.94	18	0.93	0.97	0.95	0.93	0.97	0.95	0.98	1.03	0.99	0.03	0.97
471	sp|P23004|QCR2_BOVIN	Cytochrome b-c1 complex subunit 2, mitochondrial OS=Bos taurus GN=UQCRC2 PE=1 SV=2	BOVIN	25.88	20	1.07	1.17	1.28	1.03	1.12	1.24	0.97	1.06	1.16	0.08	1.12
472	sp|Q3SWY3|IMDH2_BOVIN	Inosine-5'-monophosphate dehydrogenase 2 OS=Bos taurus GN=IMPDH2 PE=2 SV=1	BOVIN	25.87	16	1.5	1.17	1.49	1.22	0.96	1.22	1.24	0.96	1.22	0.15	1.22
473	sp|P02548|NFL_BOVIN	Neurofilament light polypeptide OS=Bos taurus GN=NEFL PE=1 SV=3	BOVIN	25.86	22	0.43	0.8	0.18	0.4	0.74	0.16	0.41	0.77	0.17	0.55	0.45
474	tr|E1BBJ7|E1BBJ7_BOVIN	Uncharacterized protein OS=Bos taurus GN=INPPL1 PE=4 SV=1	BOVIN	25.81	18	1.01	1	0.99	1	0.99	0.98	0.99	0.98	0.97	0.01	0.99
475	sp|A6QLU8|NXN_BOVIN	Nucleoredoxin OS=Bos taurus GN=NXN PE=2 SV=1	BOVIN	25.81	18	1	0.99	1	0.92	0.9	0.92	0.95	0.94	0.95	0.04	0.95
476	tr|F1MXJ3|F1MXJ3_BOVIN	Desmocollin-3 (Fragment) OS=Bos taurus GN=DSC3 PE=4 SV=2	BOVIN	25.81	14	0.38	0.49	0.56	0.38	0.49	0.56	0.6	0.77	0.9	0.28	0.57
477	sp|O46629|ECHB_BOVIN	Trifunctional enzyme subunit beta, mitochondrial OS=Bos taurus GN=HADHB PE=2 SV=1	BOVIN	25.66	17	0.97	1.02	0.99	0.97	1.02	0.99	1.01	1.06	1.03	0.03	1.01
478	tr|Q0IIL6|Q0IIL6_BOVIN	Hydroxysteroid (17-beta) dehydrogenase 4 OS=Bos taurus GN=HSD17B4 PE=1 SV=1	BOVIN	25.64	16	1.04	1.24	1.01	1.07	1.27	1.04	1.15	1.37	1.12	0.1	1.14
479	sp|Q32LG3|MDHM_BOVIN	Malate dehydrogenase, mitochondrial OS=Bos taurus GN=MDH2 PE=1 SV=1	BOVIN	25.58	22	1.15	1.33	1.61	1.01	1.17	1.42	1.21	1.41	1.69	0.16	1.33
480	tr|F1MNT1|F1MNT1_BOVIN	Uncharacterized protein OS=Bos taurus GN=NUP155 PE=4 SV=2	BOVIN	25.55	17	0.96	0.95	0.9	1.04	1.02	0.96	1.04	1.02	0.97	0.05	0.98
481	sp|Q3SZC4|NSF1C_BOVIN	NSFL1 cofactor p47 OS=Bos taurus GN=NSFL1C PE=2 SV=1	BOVIN	25.52	22	0.78	0.82	0.62	0.9	0.95	0.71	1.2	1.25	0.94	0.22	0.91
482	tr|F1MNV5|F1MNV5_BOVIN	Kininogen-1 OS=Bos taurus GN=KNG1 PE=1 SV=2	BOVIN	25.51	20	1.58	2.44	3.08	1.22	1.89	2.4	0.9	1.41	1.8	0.35	1.86
483	sp|P09867|ROA1_BOVIN	Heterogeneous nuclear ribonucleoprotein A1 OS=Bos taurus GN=HNRNPA1 PE=1 SV=2	BOVIN	25.45	33	1.1	0.61	2.7	1.6	0.82	3.77	1.58	0.87	3.91	0.63	1.88
484	tr|F1MHT1|F1MHT1_BOVIN	Uncharacterized protein OS=Bos taurus GN=AGL PE=1 SV=2	BOVIN	25.43	17	0.72	1.45	1.22	0.62	1.25	1.06	0.54	1.1	0.92	0.29	0.99
485	tr|F1N0J0|F1N0J0_BOVIN	Putative ATP-dependent RNA helicase DHX30 OS=Bos taurus GN=DHX30 PE=4 SV=2	BOVIN	25.42	15	1.01	1.21	1.18	0.97	1.17	1.14	1.05	1.26	1.22	0.08	1.13
486	tr|F1MY28|F1MY28_BOVIN	Uncharacterized protein OS=Bos taurus GN=BAG6 PE=4 SV=1	BOVIN	25.41	13	1.1	0.98	1.01	1.02	0.91	0.93	1.03	0.92	0.95	0.06	0.98
487	sp|Q8HYY4|UACA_BOVIN	Uveal autoantigen with coiled-coil domains and ankyrin repeats protein OS=Bos taurus GN=UACA PE=1 SV=1	BOVIN	25.4	14	1.47	1.42	1.72	1.38	1.32	1.61	1.29	1.25	1.51	0.1	1.44
488	sp|P63103|1433Z_BOVIN	14-3-3 protein zeta/delta OS=Bos taurus GN=YWHAZ PE=1 SV=1	BOVIN	25.26	33	0.75	0.74	0.93	0.76	0.75	0.94	0.91	0.9	1.14	0.14	0.87
489	tr|F1N1Z2|F1N1Z2_BOVIN	Uncharacterized protein (Fragment) OS=Bos taurus GN=USP47 PE=4 SV=2	BOVIN	25.23	15	0.97	1	0.95	1	1.03	0.97	1	1.03	0.97	0.03	0.99
490	tr|F1MC86|F1MC86_BOVIN	Uncharacterized protein (Fragment) OS=Bos taurus GN=GMPS PE=4 SV=2	BOVIN	25.17	14	0.98	0.97	1	1.04	1.03	1.06	1	0.99	1.02	0.03	1.01
491	sp|Q3ZBD7|G6PI_BOVIN	Glucose-6-phosphate isomerase OS=Bos taurus GN=GPI PE=2 SV=4	BOVIN	25.1	23	1.09	1.79	1.33	0.72	1.2	0.91	0.72	1.22	0.92	0.29	1.1
492	sp|Q27971|CAN2_BOVIN	Calpain-2 catalytic subunit OS=Bos taurus GN=CAPN2 PE=2 SV=2	BOVIN	25.04	17	0.79	0.94	0.62	0.75	0.89	0.59	1.04	1.22	0.82	0.22	0.85
493	tr|E1BIN5|E1BIN5_BOVIN	Uncharacterized protein OS=Bos taurus GN=CUL3 PE=3 SV=2	BOVIN	25.03	16	1	1	1.05	0.96	0.97	1.01	0.98	0.98	1.03	0.03	1
494	sp|P13608|PGCA_BOVIN	Aggrecan core protein OS=Bos taurus GN=ACAN PE=1 SV=3	BOVIN	25.01	14	0.12	0.43	0.19	0.15	0.55	0.24	0.06	0.19	0.09	0.69	0.22
495	sp|Q17QG2|NUDC_BOVIN	Nuclear migration protein nudC OS=Bos taurus GN=NUDC PE=2 SV=1	BOVIN	24.99	16	1.06	1.08	1.13	0.86	0.89	0.92	0.85	0.86	0.9	0.11	0.95
496	sp|Q5E9A3|PCBP1_BOVIN	Poly(rC)-binding protein 1 OS=Bos taurus GN=PCBP1 PE=2 SV=1	BOVIN	24.95	29	1.38	0.99	1.56	1.29	0.93	1.45	1.09	0.77	1.2	0.21	1.18
497	tr|G5E567|G5E567_BOVIN	Uncharacterized protein (Fragment) OS=Bos taurus GN=IPO9 PE=4 SV=1	BOVIN	24.92	14	1.06	0.98	1.02	1.09	1.01	1.04	1.03	0.95	0.98	0.04	1.02
498	tr|A6QLV1|A6QLV1_BOVIN	UNC84B protein OS=Bos taurus GN=UNC84B PE=2 SV=1	BOVIN	24.91	13	0.91	0.53	1.01	1.02	0.6	1.14	1.33	0.74	1.46	0.3	0.97
499	sp|P12344|AATM_BOVIN	Aspartate aminotransferase, mitochondrial OS=Bos taurus GN=GOT2 PE=1 SV=2	BOVIN	24.88	15	1.03	1.07	1.08	1.02	1.07	1.08	0.95	0.99	1	0.04	1.03
500	tr|F1MMP5|F1MMP5_BOVIN	Inter-alpha-trypsin inhibitor heavy chain H1 OS=Bos taurus GN=ITIH1 PE=4 SV=1	BOVIN	24.87	17	1.42	1.27	2.44	1.36	1.21	2.38	1.79	1.58	3.13	0.34	1.84
501	tr|E1BDM8|E1BDM8_BOVIN	Uncharacterized protein OS=Bos taurus GN=DDX6 PE=1 SV=1	BOVIN	24.83	18	1.08	0.73	0.72	1.61	1.14	1.12	1.49	1.04	0.97	0.26	1.1
502	tr|A5PJW8|A5PJW8_BOVIN	DNA-directed RNA polymerase OS=Bos taurus GN=POLR2B PE=2 SV=1	BOVIN	24.82	13	1.14	1.08	1.29	1.05	0.99	1.19	1	0.95	1.14	0.1	1.09
503	tr|F1N0E5|F1N0E5_BOVIN	T-complex protein 1 subunit delta OS=Bos taurus GN=CCT4 PE=3 SV=2	BOVIN	24.81	20	0.98	0.99	1	0.97	0.99	0.99	0.99	1	1.01	0.01	0.99
504	tr|F1N1V3|F1N1V3_BOVIN	Uncharacterized protein OS=Bos taurus GN=NUP205 PE=4 SV=2	BOVIN	24.76	15	1.01	1.01	0.97	0.95	0.95	0.93	0.98	0.98	0.95	0.03	0.97
505	tr|F1N365|F1N365_BOVIN	Uncharacterized protein (Fragment) OS=Bos taurus GN=FLII PE=4 SV=1	BOVIN	24.74	15	0.99	1.09	1.08	0.85	0.93	0.91	0.98	1.07	1.06	0.08	0.99
506	sp|P13696|PEBP1_BOVIN	Phosphatidylethanolamine-binding protein 1 OS=Bos taurus GN=PEBP1 PE=1 SV=2	BOVIN	24.74	20	0.86	1.08	1.13	0.88	1.09	1.14	0.91	1.15	1.19	0.11	1.05
507	tr|Q3SX47|Q3SX47_BOVIN	Heterogeneous nuclear ribonucleoprotein C (C1/C2) OS=Bos taurus GN=HNRPC PE=2 SV=1	BOVIN	24.68	21	0.7	0.78	0.9	0.79	0.87	1.01	0.83	0.92	1.06	0.12	0.87
508	sp|A2VE14|SAE1_BOVIN	SUMO-activating enzyme subunit 1 OS=Bos taurus GN=SAE1 PE=2 SV=1	BOVIN	24.67	15	0.98	0.97	0.98	0.96	0.95	0.96	1.01	1	1	0.02	0.98
509	tr|F1MD79|F1MD79_BOVIN	Uncharacterized protein (Fragment) OS=Bos taurus GN=ANKFY1 PE=4 SV=2	BOVIN	24.63	16	0.99	1.01	1.02	0.91	0.94	0.94	0.94	0.95	0.96	0.04	0.96
510	sp|Q5E9T9|RTCB_BOVIN	tRNA-splicing ligase RtcB homolog OS=Bos taurus GN=RTCB PE=2 SV=1	BOVIN	24.63	18	1.2	1.15	0.84	1.04	0.97	0.73	1.33	1.26	0.94	0.18	1.05
511	sp|Q2KIA5|DNM1L_BOVIN	Dynamin-1-like protein OS=Bos taurus GN=DNM1L PE=2 SV=1	BOVIN	24.6	15	0.98	0.85	0.97	0.93	0.8	0.92	0.99	0.86	0.98	0.07	0.92
512	sp|Q3MHH4|SYQ_BOVIN	Glutamine--tRNA ligase OS=Bos taurus GN=QARS PE=2 SV=1	BOVIN	24.59	20	1.2	1.19	1.15	1.03	1.02	0.98	1.07	1.06	1.02	0.07	1.08
513	tr|E1BL29|E1BL29_BOVIN	Uncharacterized protein OS=Bos taurus GN=BLMH PE=4 SV=1	BOVIN	24.56	15	1.05	0.98	1.03	0.99	0.93	0.97	0.98	0.92	0.96	0.04	0.98
514	tr|A5D7I1|A5D7I1_BOVIN	EPS15 protein OS=Bos taurus GN=EPS15 PE=2 SV=1	BOVIN	24.53	13	1.01	0.99	1.01	0.94	0.92	0.94	0.94	0.92	0.94	0.04	0.96
515	tr|F1N4K1|F1N4K1_BOVIN	Uncharacterized protein OS=Bos taurus GN=PFAS PE=3 SV=2	BOVIN	24.51	19	0.95	0.95	1.01	0.95	0.96	1.03	0.95	0.95	1.02	0.03	0.98
516	sp|Q3ZC13|AP2M1_BOVIN	AP-2 complex subunit mu OS=Bos taurus GN=AP2M1 PE=2 SV=1	BOVIN	24.48	14	1.01	1.01	1.02	0.97	0.97	0.98	0.99	0.99	1	0.02	0.99
517	sp|Q5E964|PSD13_BOVIN	26S proteasome non-ATPase regulatory subunit 13 OS=Bos taurus GN=PSMD13 PE=2 SV=1	BOVIN	24.48	16	0.96	0.99	0.97	0.99	1.02	0.99	1	1.02	1	0.02	0.99
518	tr|F6RPT3|F6RPT3_BOVIN	Rap1 GTPase-GDP dissociation stimulator 1 (Fragment) OS=Bos taurus GN=RAP1GDS1 PE=4 SV=1	BOVIN	24.42	15	0.67	1.07	0.98	0.63	1.01	0.93	0.61	0.97	0.89	0.19	0.86
519	sp|P80311|PPIB_BOVIN	Peptidyl-prolyl cis-trans isomerase B OS=Bos taurus GN=PPIB PE=1 SV=4	BOVIN	24.41	21	1.94	1.38	1.2	2.68	2.03	1.71	1.21	0.9	0.75	0.38	1.53
520	tr|E1BLT0|E1BLT0_BOVIN	Uncharacterized protein OS=Bos taurus GN=GOLGA2 PE=4 SV=2	BOVIN	24.34	14	1.25	1.19	1.27	1	0.95	1.02	1.12	1.07	1.14	0.1	1.11
521	sp|P31976|EZRI_BOVIN	Ezrin OS=Bos taurus GN=EZR PE=1 SV=2	BOVIN	24.29	26	0.6	0.71	0.75	0.7	0.83	0.88	0.64	0.75	0.79	0.11	0.74
522	sp|Q32PG1|AP3B1_BOVIN	AP-3 complex subunit beta-1 OS=Bos taurus GN=AP3B1 PE=2 SV=1	BOVIN	24.29	13	1.15	1.17	0.9	1.01	1.03	0.78	1	1.02	0.77	0.14	0.98
523	tr|Q1RMT6|Q1RMT6_BOVIN	Drebrin 1 OS=Bos taurus GN=DBN1 PE=1 SV=1	BOVIN	24.28	19	0.97	0.97	1	1.01	1.01	1.04	0.94	0.94	0.96	0.03	0.98
524	sp|Q3MHL7|TCPZ_BOVIN	T-complex protein 1 subunit zeta OS=Bos taurus GN=CCT6A PE=1 SV=3	BOVIN	24.26	18	0.96	1.01	1.01	0.97	1.02	1.01	0.95	0.99	0.99	0.02	0.99
525	sp|P31408|VATB2_BOVIN	V-type proton ATPase subunit B, brain isoform OS=Bos taurus GN=ATP6V1B2 PE=1 SV=3	BOVIN	24.18	13	1.02	0.96	0.99	1.07	1	1.04	1.01	0.95	0.99	0.03	1
526	sp|A5PJZ1|SCMC1_BOVIN	Calcium-binding mitochondrial carrier protein SCaMC-1 OS=Bos taurus GN=SLC25A24 PE=2 SV=1	BOVIN	24.17	13	1.06	1.01	1	1.05	1	0.99	1.07	1.02	1	0.03	1.02
527	tr|F1MS54|F1MS54_BOVIN	Uncharacterized protein OS=Bos taurus GN=TBC1D9B PE=4 SV=2	BOVIN	24.15	15	1.51	1.17	1.14	1.37	1.05	1.03	1.36	1.04	1.02	0.14	1.19
528	sp|Q58DT4|P5CR1_BOVIN	Pyrroline-5-carboxylate reductase 1, mitochondrial OS=Bos taurus GN=PYCR1 PE=2 SV=1	BOVIN	24.14	20	1.77	1.39	1.38	1.32	1.05	1.03	1.43	1.13	1.12	0.17	1.29
529	sp|Q0VCP3|OLFL3_BOVIN	Olfactomedin-like protein 3 OS=Bos taurus GN=OLFML3 PE=2 SV=1	BOVIN	24.14	13	0.47	0.54	0.67	0.47	0.55	0.68	0.39	0.45	0.56	0.17	0.53
530	sp|Q9GKN8|PRELP_BOVIN	Prolargin OS=Bos taurus GN=PRELP PE=2 SV=1	BOVIN	24.12	16	0.38	0.71	0.89	0.26	0.5	0.6	0.44	0.85	1.08	0.4	0.63
531	sp|A2VE99|SEP11_BOVIN	Septin-11 OS=Bos taurus GN=SEPT11 PE=2 SV=1	BOVIN	24.11	26	1.04	1.06	1.06	0.95	0.96	0.97	0.95	0.96	0.96	0.04	0.99
532	tr|E1BGI2|E1BGI2_BOVIN	Uncharacterized protein OS=Bos taurus GN=CEP170 PE=4 SV=2	BOVIN	24.1	15	1.01	1.02	1.07	0.99	1	1.04	0.96	0.98	1.02	0.03	1.01
533	tr|E1BBC6|E1BBC6_BOVIN	Uncharacterized protein (Fragment) OS=Bos taurus GN=P3H3 PE=4 SV=2	BOVIN	24.08	18	1.17	0.95	0.95	1.2	0.99	0.97	1.37	1.13	1.12	0.12	1.09
534	tr|A5D7B9|A5D7B9_BOVIN	CASK protein OS=Bos taurus GN=CASK PE=2 SV=1	BOVIN	24.07	14	1.03	1.02	1.05	1	1	1.02	1.01	1.01	1.04	0.02	1.02
535	sp|Q95L54|ANXA8_BOVIN	Annexin A8 OS=Bos taurus GN=ANXA8 PE=2 SV=1	BOVIN	24.07	15	0.58	0.93	0.48	0.74	1.19	0.61	0.47	0.74	0.39	0.35	0.68
536	sp|Q29465|SYYC_BOVIN	Tyrosine--tRNA ligase, cytoplasmic OS=Bos taurus GN=YARS PE=2 SV=4	BOVIN	24.01	18	1.02	1.04	0.97	1.01	1.04	0.97	0.98	1	0.95	0.03	1
537	tr|F1MC26|F1MC26_BOVIN	Uncharacterized protein (Fragment) OS=Bos taurus GN=TBC1D2B PE=4 SV=1	BOVIN	23.99	16	1.36	1.36	1.51	0.94	0.95	1.08	1.1	1.11	1.24	0.16	1.18
538	tr|F1MSL9|F1MSL9_BOVIN	Uncharacterized protein (Fragment) OS=Bos taurus GN=UGGT2 PE=4 SV=1	BOVIN	23.93	18	1.91	1.67	1.09	1.51	1.31	0.85	1.6	1.36	0.9	0.25	1.35
539	tr|F1MSQ9|F1MSQ9_BOVIN	Uncharacterized protein OS=Bos taurus GN=TMPO PE=4 SV=1	BOVIN	23.89	18	0.94	0.94	0.98	1.07	1.07	1.12	0.99	0.99	1.04	0.06	1.01
540	sp|Q1LZD9|PSPC1_BOVIN	Paraspeckle component 1 OS=Bos taurus GN=PSPC1 PE=2 SV=1	BOVIN	23.85	18	1.11	0.8	1.14	1.15	0.83	1.18	1.08	0.78	1.1	0.15	1.02
541	sp|Q3T0L2|ERP44_BOVIN	Endoplasmic reticulum resident protein 44 OS=Bos taurus GN=ERP44 PE=2 SV=1	BOVIN	23.85	18	0.99	1	0.95	0.99	1.01	0.95	1.02	1.04	0.98	0.03	0.99
542	tr|F1MX38|F1MX38_BOVIN	Signal transducer and activator of transcription OS=Bos taurus GN=STAT3 PE=3 SV=1	BOVIN	23.84	18	0.99	1.08	0.97	0.8	0.87	0.79	1.11	1.2	1.09	0.14	0.99
543	sp|A6H7G2|DBNL_BOVIN	Drebrin-like protein OS=Bos taurus GN=DBNL PE=2 SV=1	BOVIN	23.81	18	0.99	0.95	1.01	1.03	0.98	1.04	1.02	0.96	1.03	0.03	1
544	sp|Q2KHU8|IF2G_BOVIN	Eukaryotic translation initiation factor 2 subunit 3 OS=Bos taurus GN=EIF2S3 PE=2 SV=1	BOVIN	23.76	18	1.02	1.05	1.03	0.97	1	0.98	1	1.04	1.01	0.02	1.01
545	sp|Q28824|MYLK_BOVIN	Myosin light chain kinase, smooth muscle OS=Bos taurus GN=MYLK PE=1 SV=1	BOVIN	23.76	13	0.86	0.87	0.74	0.74	0.75	0.64	1.1	1.12	0.95	0.18	0.86
546	tr|F1N2Y2|F1N2Y2_BOVIN	Uncharacterized protein OS=Bos taurus GN=COL5A2 PE=4 SV=2	BOVIN	23.71	54	2.07	0.82	1.12	2.63	1.13	1.46	1.98	0.81	1.08	0.41	1.45
547	tr|F1N4M7|F1N4M7_BOVIN	Uncharacterized protein OS=Bos taurus GN=CFI PE=1 SV=2	BOVIN	23.65	13	0.47	0.9	1.05	0.44	0.85	0.99	0.38	0.72	0.85	0.32	0.74
548	tr|A0JN96|A0JN96_BOVIN	Serine/threonine kinase 3 (STE20 homolog, yeast) OS=Bos taurus GN=STK3 PE=2 SV=1	BOVIN	23.63	16	1.71	1.58	1.8	1.46	1.36	1.54	1.22	1.14	1.29	0.14	1.46
549	tr|Q2KJ47|Q2KJ47_BOVIN	EH-domain containing 2 OS=Bos taurus GN=EHD2 PE=2 SV=1	BOVIN	23.62	17	1.12	1.09	0.88	1.11	1.07	0.87	1.64	1.58	1.28	0.22	1.18
550	tr|F1N0H4|F1N0H4_BOVIN	Uncharacterized protein (Fragment) OS=Bos taurus GN=RAI14 PE=4 SV=1	BOVIN	23.62	15	0.79	0.93	0.59	0.64	0.74	0.47	0.67	0.78	0.51	0.2	0.68
551	sp|Q2HJH2|RAB1B_BOVIN	Ras-related protein Rab-1B OS=Bos taurus GN=RAB1B PE=2 SV=1	BOVIN	23.61	16	0.94	0.95	0.93	0.95	0.95	0.94	0.98	0.99	0.97	0.02	0.96
552	tr|E1BIU7|E1BIU7_BOVIN	Uncharacterized protein (Fragment) OS=Bos taurus GN=PTPN23 PE=4 SV=2	BOVIN	23.6	16	1.02	0.99	0.98	0.95	0.93	0.92	1.03	1.01	1	0.04	0.98
553	tr|F1ME38|F1ME38_BOVIN	Uncharacterized protein OS=Bos taurus GN=UBA6 PE=4 SV=1	BOVIN	23.59	17	0.98	1.01	1.04	0.96	0.99	1.02	0.96	0.99	1.02	0.02	1
554	tr|F1N1R8|F1N1R8_BOVIN	Uncharacterized protein OS=Bos taurus GN=EML4 PE=4 SV=2	BOVIN	23.48	12	0.82	0.69	0.82	0.95	0.8	0.95	0.89	0.74	0.89	0.1	0.84
555	sp|Q29RK2|PYC_BOVIN	Pyruvate carboxylase, mitochondrial OS=Bos taurus GN=PC PE=2 SV=2	BOVIN	23.43	15	0.79	1.37	1.14	0.64	1.07	0.86	0.7	1.18	0.95	0.24	0.97
556	sp|P62964|RABP1_BOVIN	Cellular retinoic acid-binding protein 1 OS=Bos taurus GN=CRABP1 PE=1 SV=2	BOVIN	23.33	27	0.41	1.04	0.56	0.43	1.13	0.65	1.11	2.91	1.45	0.68	1.08
557	tr|F1MZN7|F1MZN7_BOVIN	Sorting nexin-2 OS=Bos taurus GN=SNX2 PE=4 SV=2	BOVIN	23.32	15	0.76	0.86	0.76	0.86	0.97	0.85	0.84	0.95	0.84	0.08	0.85
558	sp|O77834|PRDX6_BOVIN	Peroxiredoxin-6 OS=Bos taurus GN=PRDX6 PE=1 SV=3	BOVIN	23.31	16	1.72	1.74	1.56	1.38	1.38	1.21	1.46	1.46	1.28	0.12	1.47
559	tr|E1B7U1|E1B7U1_BOVIN	Uncharacterized protein (Fragment) OS=Bos taurus GN=MOGS PE=4 SV=2	BOVIN	23.29	17	1.22	1.29	1.01	1.02	1.07	0.83	1.34	1.41	1.1	0.15	1.14
560	tr|A4FV78|A4FV78_BOVIN	KBTBD10 protein OS=Bos taurus GN=KBTBD10 PE=2 SV=1	BOVIN	23.27	14	1.57	7.66	3.91	0.36	1.92	0.91	0.23	1.22	0.58	1.1	2.04
561	tr|E1BNV7|E1BNV7_BOVIN	Uncharacterized protein OS=Bos taurus GN=MYO9B PE=4 SV=2	BOVIN	23.25	16	1.26	1.45	1.36	1.08	1.26	1.16	0.99	1.16	1.07	0.12	1.2
562	sp|Q3SZH7|LKHA4_BOVIN	Leukotriene A-4 hydrolase OS=Bos taurus GN=LTA4H PE=2 SV=3	BOVIN	23.25	12	0.72	0.91	0.7	0.79	0.98	0.77	0.7	0.88	0.69	0.13	0.79
563	tr|G3MYZ3|G3MYZ3_BOVIN	Uncharacterized protein OS=Bos taurus GN=AFM PE=4 SV=1	BOVIN	23.24	17	1.38	1.63	2.36	0.63	0.74	1.1	0.69	0.82	1.2	0.45	1.17
564	tr|F1MHJ5|F1MHJ5_BOVIN	Uncharacterized protein (Fragment) OS=Bos taurus GN=SNX6 PE=4 SV=2	BOVIN	23.2	15	0.93	0.91	0.89	0.99	0.97	0.95	1.04	1.02	0.99	0.05	0.96
565	tr|A5D798|A5D798_BOVIN	FTO protein OS=Bos taurus GN=FTO PE=2 SV=1	BOVIN	23.19	12	1.02	1.01	1	1.06	1.05	1.04	1.07	1.06	1.05	0.02	1.04
566	tr|F1MN29|F1MN29_BOVIN	Uncharacterized protein (Fragment) OS=Bos taurus GN=ESYT2 PE=1 SV=2	BOVIN	23.16	16	1.29	0.97	1.01	1.56	1.16	1.21	1.41	1.06	1.1	0.15	1.2
567	sp|Q3MHR7|ARPC2_BOVIN	Actin-related protein 2/3 complex subunit 2 OS=Bos taurus GN=ARPC2 PE=1 SV=1	BOVIN	23.15	15	0.48	1.05	1.01	0.66	1.41	1.38	0.44	0.97	0.93	0.35	0.93
568	tr|E1BIU8|E1BIU8_BOVIN	Uncharacterized protein OS=Bos taurus GN=PTPRS PE=4 SV=1	BOVIN	23.14	15	1.04	0.94	1.03	1.07	0.95	1.06	0.96	0.86	0.95	0.06	0.98
569	tr|F1MMA0|F1MMA0_BOVIN	Uncharacterized protein OS=Bos taurus GN=ILF3 PE=4 SV=2	BOVIN	23.08	16	1.16	0.96	1.21	1.03	0.86	1.08	1.17	0.96	1.21	0.11	1.07
570	tr|E1BFG0|E1BFG0_BOVIN	Alpha-aminoadipic semialdehyde dehydrogenase OS=Bos taurus GN=ALDH7A1 PE=1 SV=2	BOVIN	23.07	17	1.25	1.54	1.36	0.93	1.14	1.01	0.82	1.01	0.89	0.2	1.1
571	tr|G5E5C8|G5E5C8_BOVIN	Transaldolase OS=Bos taurus GN=TALDO1 PE=1 SV=1	BOVIN	23.05	15	1.32	0.73	0.49	1.63	0.88	0.6	1.33	0.72	0.5	0.43	0.91
572	sp|P32007|ADT3_BOVIN	ADP/ATP translocase 3 OS=Bos taurus GN=SLC25A6 PE=1 SV=3	BOVIN	23.05	15	1.05	1.11	1.01	0.91	0.95	0.87	1.06	1.12	1.02	0.08	1.01
573	tr|F6RWK1|F6RWK1_BOVIN	Uncharacterized protein OS=Bos taurus GN=ARHGAP1 PE=4 SV=1	BOVIN	23.04	12	1.17	1.39	1.21	0.97	1.17	1.01	0.79	0.96	0.82	0.17	1.06
574	sp|Q56JV9|RS3A_BOVIN	40S ribosomal protein S3a OS=Bos taurus GN=RPS3A PE=2 SV=3	BOVIN	23.01	19	0.64	0.85	0.55	0.82	1.08	0.7	0.67	0.9	0.57	0.22	0.75
575	sp|Q0P569|NUCB1_BOVIN	Nucleobindin-1 OS=Bos taurus GN=NUCB1 PE=2 SV=1	BOVIN	22.97	16	1.57	1.06	1.14	1.14	0.74	0.82	1.34	0.89	0.95	0.23	1.07
576	tr|F1MSI2|F1MSI2_BOVIN	Uncharacterized protein (Fragment) OS=Bos taurus GN=AGRN PE=4 SV=1	BOVIN	22.94	12	0.56	0.68	0.87	0.6	0.73	0.95	0.47	0.57	0.72	0.21	0.68
577	tr|F1N7U2|F1N7U2_BOVIN	Uncharacterized protein OS=Bos taurus GN=NPLOC4 PE=4 SV=2	BOVIN	22.89	13	1.03	0.95	0.95	1.01	0.93	0.93	1.09	0.99	1	0.05	0.98
578	sp|P31754|UMPS_BOVIN	Uridine 5'-monophosphate synthase OS=Bos taurus GN=UMPS PE=2 SV=1	BOVIN	22.82	12	0.77	0.94	0.72	0.94	1.14	0.88	0.84	1.02	0.79	0.14	0.89
579	tr|A7Z066|A7Z066_BOVIN	Canx protein OS=Bos taurus GN=canx PE=1 SV=1	BOVIN	22.8	14	0.74	0.8	0.69	0.63	0.68	0.58	0.76	0.82	0.71	0.1	0.71
580	sp|Q8MJG1|PSIP1_BOVIN	PC4 and SFRS1-interacting protein OS=Bos taurus GN=PSIP1 PE=2 SV=2	BOVIN	22.8	13	0.64	0.8	0.61	0.69	0.88	0.67	0.79	1	0.77	0.15	0.76
581	tr|F1ML89|F1ML89_BOVIN	Uncharacterized protein OS=Bos taurus GN=CPS1 PE=1 SV=2	BOVIN	22.79	17	0.95	6.55	1.38	2.42	12.25	3.37	0.53	3.53	0.78	1.01	3.53
582	tr|Q2HJ65|Q2HJ65_BOVIN	Core histone macro-H2A OS=Bos taurus GN=H2AFY PE=2 SV=1	BOVIN	22.77	18	0.65	0.92	0.78	0.76	1.06	0.9	1.07	1.5	1.25	0.25	0.99
583	sp|Q58DW5|RL5_BOVIN	60S ribosomal protein L5 OS=Bos taurus GN=RPL5 PE=2 SV=3	BOVIN	22.66	21	1.29	1.18	0.82	1.27	1.15	0.8	1.19	1.09	0.76	0.19	1.06
584	tr|F1N6W9|F1N6W9_BOVIN	Uncharacterized protein OS=Bos taurus GN=COL18A1 PE=4 SV=2	BOVIN	22.65	16	0.22	0.4	0.23	0.21	0.38	0.21	0.25	0.46	0.25	0.32	0.29
585	sp|Q28205|TBCD_BOVIN	Tubulin-specific chaperone D OS=Bos taurus GN=TBCD PE=1 SV=1	BOVIN	22.64	13	0.93	0.9	0.7	0.9	0.86	0.67	0.9	0.87	0.69	0.12	0.82
586	tr|A7MBG8|A7MBG8_BOVIN	DNA helicase OS=Bos taurus GN=RUVBL1 PE=2 SV=1	BOVIN	22.63	18	1.04	1.07	1.15	1.21	1.25	1.34	1.18	1.21	1.31	0.08	1.2
587	sp|Q28034|GLU2B_BOVIN	Glucosidase 2 subunit beta OS=Bos taurus GN=PRKCSH PE=2 SV=1	BOVIN	22.62	13	1.57	1.41	1.38	0.95	0.86	0.82	1.33	1.2	1.14	0.21	1.18
588	tr|F1MP10|F1MP10_BOVIN	Uncharacterized protein (Fragment) OS=Bos taurus GN=GPS1 PE=4 SV=2	BOVIN	22.61	14	1.39	0.7	1.05	1.32	0.64	0.98	1.06	0.52	0.79	0.3	0.94
589	tr|F1N7T1|F1N7T1_BOVIN	NADH-cytochrome b5 reductase 3 (Fragment) OS=Bos taurus GN=CYB5R3 PE=1 SV=2	BOVIN	22.58	20	1.36	1.27	1.19	1.03	0.95	0.88	1.29	1.21	1.11	0.13	1.14
590	tr|F1N2L9|F1N2L9_BOVIN	4-trimethylaminobutyraldehyde dehydrogenase OS=Bos taurus GN=ALDH9A1 PE=1 SV=2	BOVIN	22.52	16	0.99	2.11	2.23	0.86	1.79	1.89	0.9	1.89	1.98	0.32	1.62
591	tr|Q0VCZ5|Q0VCZ5_BOVIN	Protein phosphatase 1, regulatory (Inhibitor) subunit 13 like OS=Bos taurus GN=PPP1R13L PE=2 SV=1	BOVIN	22.51	13	0.79	0.67	0.73	0.91	0.77	0.84	0.97	0.83	0.9	0.11	0.82
592	sp|A0JNJ5|MYL1_BOVIN	Myosin light chain 1/3, skeletal muscle isoform OS=Bos taurus GN=MYL1 PE=2 SV=1	BOVIN	22.48	17	0.61	6.92	4.7	0.16	2.13	1.36	0.19	2.68	1.69	0.93	2.27
593	sp|Q3B7M5|LASP1_BOVIN	LIM and SH3 domain protein 1 OS=Bos taurus GN=LASP1 PE=2 SV=1	BOVIN	22.47	20	2.13	1.66	1.94	1.6	1.25	1.49	1.31	0.99	1.2	0.23	1.51
594	tr|F1MSD2|F1MSD2_BOVIN	DNA helicase OS=Bos taurus GN=RUVBL2 PE=4 SV=1	BOVIN	22.45	16	0.99	0.95	0.99	1.02	0.97	1.01	0.99	0.95	0.99	0.02	0.99
595	tr|F1MJW5|F1MJW5_BOVIN	Uncharacterized protein OS=Bos taurus GN=PALLD PE=4 SV=2	BOVIN	22.44	13	1.58	1.21	1.58	1.27	0.98	1.28	1.2	0.94	1.21	0.17	1.25
596	sp|Q0IIG5|PFKAM_BOVIN	ATP-dependent 6-phosphofructokinase, muscle type OS=Bos taurus GN=PFKM PE=2 SV=1	BOVIN	22.43	18	0.84	1.07	1.43	0.82	1.06	1.41	0.82	1.04	1.38	0.22	1.1
597	tr|F6QYV9|F6QYV9_BOVIN	Uncharacterized protein OS=Bos taurus GN=SSRP1 PE=4 SV=1	BOVIN	22.35	15	1.26	0.88	0.94	1.08	0.77	0.82	1.32	0.9	0.97	0.18	0.99
598	tr|F1N6Z0|F1N6Z0_BOVIN	26S proteasome non-ATPase regulatory subunit 5 OS=Bos taurus GN=PSMD5 PE=4 SV=1	BOVIN	22.35	17	1.16	1.09	1.37	1.08	1.01	1.27	1.27	1.18	1.49	0.12	1.21
599	tr|E1BMX5|E1BMX5_BOVIN	Uncharacterized protein OS=Bos taurus GN=NRP1 PE=4 SV=1	BOVIN	22.34	13	0.86	0.82	0.91	0.9	0.86	0.95	0.9	0.86	0.95	0.05	0.89
600	tr|F1N1H2|F1N1H2_BOVIN	Microtubule-associated protein 1S OS=Bos taurus GN=MAP1S PE=4 SV=2	BOVIN	22.32	13	1.36	1.22	1.53	0.89	0.81	0.99	1.21	1.11	1.37	0.19	1.16
601	sp|P31404|VATA_BOVIN	V-type proton ATPase catalytic subunit A OS=Bos taurus GN=ATP6V1A PE=2 SV=2	BOVIN	22.29	12	0.95	0.97	0.98	0.94	0.95	0.96	0.94	0.95	0.96	0.01	0.96
602	sp|Q1LZA3|ASNS_BOVIN	Asparagine synthetase [glutamine-hydrolyzing] OS=Bos taurus GN=ASNS PE=2 SV=3	BOVIN	22.29	15	1.29	2.03	1.31	1.07	1.72	1.1	1.06	1.71	1.09	0.25	1.37
603	tr|M5FK76|M5FK76_BOVIN	MATH (Meprin-associated Traf homology) domain containing family member (Math-33)-like OS=Bos taurus GN=USP7 PE=4 SV=1	BOVIN	22.29	12	1.06	0.95	0.95	1.05	0.95	0.94	1.1	0.99	0.98	0.05	1
604	tr|F1MTV9|F1MTV9_BOVIN	Nucleophosmin OS=Bos taurus GN=NPM1 PE=1 SV=2	BOVIN	22.28	18	1	0.85	0.9	1.26	1.06	1.13	1.32	1.11	1.2	0.14	1.09
605	sp|P26882|PPID_BOVIN	Peptidyl-prolyl cis-trans isomerase D OS=Bos taurus GN=PPID PE=1 SV=6	BOVIN	22.25	12	0.95	0.95	0.92	0.95	0.95	0.93	0.99	0.99	0.96	0.02	0.95
606	sp|Q9GMB8|SYSC_BOVIN	Serine--tRNA ligase, cytoplasmic OS=Bos taurus GN=SARS PE=2 SV=3	BOVIN	22.24	13	1.02	0.94	0.82	1.15	1.05	0.93	1.11	1.01	0.89	0.1	0.99
607	tr|F1MR96|F1MR96_BOVIN	Calpastatin OS=Bos taurus GN=CAST PE=1 SV=2	BOVIN	22.23	13	0.81	0.68	0.74	1.09	0.9	0.97	0.97	0.82	0.88	0.14	0.87
608	tr|Q3T0S7|Q3T0S7_BOVIN	Chromosome 14 open reading frame 166 ortholog OS=Bos taurus GN=C10H14ORF166 PE=2 SV=1	BOVIN	22.21	13	1.31	1.27	1.04	1.47	1.42	1.17	1.31	1.26	1.02	0.12	1.25
609	tr|F1N544|F1N544_BOVIN	Uncharacterized protein (Fragment) OS=Bos taurus GN=CHD3 PE=4 SV=2	BOVIN	22.18	18	1.11	1.09	1.29	1.13	1.1	1.32	1.17	1.15	1.37	0.08	1.19
610	tr|E1BMZ9|E1BMZ9_BOVIN	Structural maintenance of chromosomes protein OS=Bos taurus GN=SMC4 PE=3 SV=2	BOVIN	22.17	14	0.94	0.94	0.95	1.01	1	1.02	0.94	0.94	0.95	0.03	0.96
611	tr|F1MLE8|F1MLE8_BOVIN	Uncharacterized protein OS=Bos taurus GN=SEC22B PE=4 SV=1	BOVIN	22.17	15	1.56	1.34	1.39	1.34	1.16	1.2	1.5	1.28	1.33	0.09	1.35
612	sp|P45879|VDAC1_BOVIN	Voltage-dependent anion-selective channel protein 1 OS=Bos taurus GN=VDAC1 PE=1 SV=3	BOVIN	22.15	20	0.99	1.03	1.01	0.97	1.01	0.99	0.98	1.02	1	0.02	1
613	tr|E1BJ75|E1BJ75_BOVIN	Uncharacterized protein OS=Bos taurus GN=CRTAP PE=4 SV=1	BOVIN	22.14	12	1.56	1.45	0.71	1.29	1.19	0.6	1.54	1.43	0.72	0.31	1.17
614	sp|P00727|AMPL_BOVIN	Cytosol aminopeptidase OS=Bos taurus GN=LAP3 PE=1 SV=3	BOVIN	22.14	11	0.91	1.28	1.07	0.8	1.11	0.93	0.91	1.27	1.07	0.15	1.04
615	tr|F1MRE5|F1MRE5_BOVIN	Uncharacterized protein OS=Bos taurus GN=ACBD3 PE=1 SV=1	BOVIN	22.12	14	1.53	1.31	1.18	1.21	1.05	0.95	1.36	1.17	1.06	0.14	1.2
616	tr|E1BPX1|E1BPX1_BOVIN	Uncharacterized protein OS=Bos taurus GN=VPS13C PE=4 SV=2	BOVIN	22.11	20	1.06	1.01	1.05	1.01	0.96	1	1.07	1.01	1.06	0.03	1.02
617	sp|Q9XSC6|KCRM_BOVIN	Creatine kinase M-type OS=Bos taurus GN=CKM PE=1 SV=2	BOVIN	22.11	15	0.95	6.03	4.92	0.35	2.47	1.96	0.29	1.92	1.54	0.82	2.27
618	sp|Q76LV1|HS90B_BOVIN	Heat shock protein HSP 90-beta OS=Bos taurus GN=HSP90AB1 PE=2 SV=3	BOVIN	22.09	54	0.8	0.97	1.09	0.64	0.79	0.88	0.72	0.9	0.99	0.15	0.86
619	tr|E1BIU0|E1BIU0_BOVIN	Uncharacterized protein OS=Bos taurus GN=SEC24C PE=4 SV=1	BOVIN	22.06	12	1	0.95	0.98	1.03	0.97	1	1.04	0.99	1.02	0.03	1
620	tr|F1N1W3|F1N1W3_BOVIN	Thrombospondin-2 OS=Bos taurus GN=THBS2 PE=4 SV=1	BOVIN	22	12	1.74	1.36	1.47	1.66	1.29	1.39	1.49	1.16	1.26	0.12	1.42
621	sp|P21793|PGS2_BOVIN	Decorin OS=Bos taurus GN=DCN PE=1 SV=2	BOVIN	21.97	30	0.56	1.25	1.16	0.51	1.13	1.05	0.49	1.12	1.03	0.32	0.92
622	sp|Q2NKY7|SEPT2_BOVIN	Septin-2 OS=Bos taurus GN=SEPT2 PE=2 SV=1	BOVIN	21.94	37	0.84	0.85	1.15	0.97	0.99	1.36	1.11	1.16	1.57	0.2	1.11
623	tr|F1MBS5|F1MBS5_BOVIN	Uncharacterized protein OS=Bos taurus GN=KDM1A PE=4 SV=2	BOVIN	21.93	17	1.21	1.16	1.41	0.9	0.84	1.06	1.05	0.97	1.21	0.15	1.09
624	tr|A7MBD4|A7MBD4_BOVIN	FARSA protein OS=Bos taurus GN=FARSA PE=2 SV=1	BOVIN	21.92	12	1	1.03	1.06	1	1.03	1.05	0.95	0.98	1	0.03	1.01
625	sp|A6QNS3|ABR_BOVIN	Active breakpoint cluster region-related protein OS=Bos taurus GN=ABR PE=2 SV=1	BOVIN	21.92	13	0.87	0.73	0.93	0.83	0.72	0.87	1.01	0.85	1.08	0.12	0.88
626	sp|Q5E946|PARK7_BOVIN	Protein deglycase DJ-1 OS=Bos taurus GN=PARK7 PE=2 SV=1	BOVIN	21.91	16	0.4	1.29	1.24	0.28	0.93	0.89	0.47	1.57	1.49	0.48	0.95
627	tr|F1N6K7|F1N6K7_BOVIN	Uncharacterized protein OS=Bos taurus GN=SEC16A PE=4 SV=2	BOVIN	21.87	13	1.02	1.1	1.03	0.95	1.02	0.95	0.95	1.03	0.96	0.05	1
628	tr|A0JBZ9|A0JBZ9_BOVIN	Bucentaur-2 OS=Bos taurus GN=p97bcnt2 PE=2 SV=1	BOVIN	21.83	23	1.25	0.9	1.56	1.45	1.02	1.84	1.63	1.24	2.03	0.24	1.43
629	sp|Q3ZBW4|PCNA_BOVIN	Proliferating cell nuclear antigen OS=Bos taurus GN=PCNA PE=2 SV=1	BOVIN	21.83	14	1.01	1.04	1.04	1.02	1.05	1.05	0.95	0.99	0.99	0.03	1.01
630	tr|F1MY81|F1MY81_BOVIN	Uncharacterized protein (Fragment) OS=Bos taurus GN=ANK1 PE=4 SV=1	BOVIN	21.82	16	0.41	0.94	0.54	0.86	2.09	1.19	0.52	1.17	0.67	0.52	0.93
631	tr|Q2KJE7|Q2KJE7_BOVIN	Proteasome (Prosome, macropain) activator subunit 1 (PA28 alpha) OS=Bos taurus GN=PSME1 PE=1 SV=1	BOVIN	21.82	18	1	0.99	1.01	1	0.98	1	1.02	1.01	1.03	0.01	1
632	sp|Q3SZA0|CSN4_BOVIN	COP9 signalosome complex subunit 4 OS=Bos taurus GN=COPS4 PE=2 SV=1	BOVIN	21.8	12	1.05	0.95	0.98	1.1	1	1.03	1.08	0.98	1.02	0.04	1.02
633	tr|F1N0W1|F1N0W1_BOVIN	Uncharacterized protein OS=Bos taurus GN=DIAPH1 PE=1 SV=2	BOVIN	21.78	13	1.06	0.78	0.88	1.07	0.79	0.9	1.24	0.91	1.04	0.14	0.96
634	tr|F1MMN6|F1MMN6_BOVIN	Uncharacterized protein (Fragment) OS=Bos taurus GN=ITGA1 PE=3 SV=2	BOVIN	21.78	12	0.66	0.96	0.57	0.69	0.99	0.59	0.67	0.96	0.58	0.23	0.74
635	tr|F1N6V4|F1N6V4_BOVIN	Uncharacterized protein OS=Bos taurus GN=EXOC7 PE=4 SV=1	BOVIN	21.77	12	1.01	1.05	1.06	0.94	0.97	0.98	0.93	0.96	0.97	0.04	0.99
636	tr|F1MMK2|F1MMK2_BOVIN	Glucose-6-phosphate 1-dehydrogenase OS=Bos taurus GN=G6PD PE=3 SV=1	BOVIN	21.74	15	0.93	0.85	0.78	0.82	0.75	0.69	1.01	0.91	0.85	0.11	0.84
637	tr|F1N1C7|F1N1C7_BOVIN	Uncharacterized protein OS=Bos taurus GN=AEBP1 PE=4 SV=2	BOVIN	21.73	13	0.55	0.45	0.78	0.9	0.71	1.24	0.52	0.42	0.74	0.34	0.7
638	tr|F1MTX7|F1MTX7_BOVIN	Aspartate--tRNA ligase, cytoplasmic OS=Bos taurus GN=DARS PE=3 SV=1	BOVIN	21.7	14	0.99	1.04	1.01	0.94	0.99	0.95	0.98	1.03	1	0.03	0.99
639	sp|Q3SZF2|ARF4_BOVIN	ADP-ribosylation factor 4 OS=Bos taurus GN=ARF4 PE=2 SV=3	BOVIN	21.69	24	1.09	1.1	1.06	1.03	1.04	1	1.04	1.05	1.01	0.03	1.04
640	sp|P68399|CSK21_BOVIN	Casein kinase II subunit alpha OS=Bos taurus GN=CSNK2A1 PE=1 SV=1	BOVIN	21.56	13	0.94	0.92	0.88	1.04	1.02	0.97	1.09	1.08	1.03	0.07	1
641	tr|F1MW39|F1MW39_BOVIN	Uncharacterized protein (Fragment) OS=Bos taurus GN=SH3PXD2B PE=4 SV=2	BOVIN	21.55	13	0.87	0.86	0.67	0.83	0.82	0.63	0.88	0.87	0.67	0.12	0.79
642	sp|Q2KJA1|SH3G1_BOVIN	Endophilin-A2 OS=Bos taurus GN=SH3GL1 PE=2 SV=1	BOVIN	21.55	16	1.03	1	1.05	1.03	1	1.05	1.01	0.98	1.04	0.02	1.02
643	tr|A7MBH9|A7MBH9_BOVIN	GNAI2 protein OS=Bos taurus GN=GNAI2 PE=2 SV=1	BOVIN	21.53	23	0.97	0.95	0.96	0.99	0.95	0.97	1.04	1.01	1.03	0.03	0.99
644	sp|Q2YDE9|TES_BOVIN	Testin OS=Bos taurus GN=TES PE=2 SV=1	BOVIN	21.52	15	2.88	1.58	5.45	1.96	1.08	3.77	1.33	0.7	2.56	0.6	2.37
645	tr|F1MMK9|F1MMK9_BOVIN	Protein AMBP OS=Bos taurus GN=AMBP PE=4 SV=2	BOVIN	21.52	19	0.91	0.9	1.32	0.71	0.69	0.97	0.74	0.73	1.07	0.22	0.89
646	tr|F1N4M9|F1N4M9_BOVIN	Fragile X mental retardation syndrome-related protein 1 OS=Bos taurus GN=FXR1 PE=4 SV=1	BOVIN	21.52	14	0.91	0.97	0.99	0.95	1	1.03	0.95	1	1.03	0.04	0.98
647	tr|E1B801|E1B801_BOVIN	Uncharacterized protein OS=Bos taurus GN=ARHGAP35 PE=4 SV=1	BOVIN	21.51	14	1.01	0.95	0.97	1.07	1	1.03	1.01	0.94	0.97	0.04	0.99
648	tr|E1BJ59|E1BJ59_BOVIN	Uncharacterized protein OS=Bos taurus GN=ATXN2L PE=4 SV=1	BOVIN	21.51	12	1.33	1.32	1.56	1.1	1.1	1.31	0.94	0.94	1.14	0.16	1.19
649	tr|E1BNH8|E1BNH8_BOVIN	Uncharacterized protein OS=Bos taurus GN=PBRM1 PE=4 SV=2	BOVIN	21.49	11	0.79	1.06	1.11	0.85	1.13	1.19	0.89	1.18	1.25	0.15	1.05
650	tr|F1MZU1|F1MZU1_BOVIN	Uncharacterized protein (Fragment) OS=Bos taurus GN=LARP1 PE=4 SV=2	BOVIN	21.49	13	0.95	0.95	0.9	0.97	0.98	0.93	1	1.02	0.95	0.03	0.96
651	tr|E1BC59|E1BC59_BOVIN	Protein phosphatase 1 regulatory subunit OS=Bos taurus GN=PPP1R12A PE=4 SV=2	BOVIN	21.48	13	0.97	0.96	0.95	0.95	0.95	0.93	1.02	1.01	1	0.03	0.97
652	sp|P80227|ACPH_BOVIN	Acylamino-acid-releasing enzyme OS=Bos taurus GN=APEH PE=1 SV=2	BOVIN	21.47	14	0.93	0.98	0.9	0.96	1.03	0.95	0.95	1.02	0.94	0.04	0.96
653	tr|F1MUX6|F1MUX6_BOVIN	Uncharacterized protein (Fragment) OS=Bos taurus GN=GSTM3 PE=3 SV=2	BOVIN	21.44	15	0.95	1.26	0.66	1	1.32	0.7	1.1	1.45	0.76	0.26	1.02
654	tr|E1B970|E1B970_BOVIN	Uncharacterized protein OS=Bos taurus GN=GOLGA3 PE=4 SV=1	BOVIN	21.44	13	1.08	1.07	0.99	1.02	1.02	0.95	1.01	1.01	0.94	0.04	1.01
655	tr|F6QIA5|F6QIA5_BOVIN	Uncharacterized protein OS=Bos taurus GN=RBM39 PE=1 SV=1	BOVIN	21.37	12	0.86	0.83	1.12	0.82	0.79	1.07	0.88	0.86	1.16	0.14	0.93
656	sp|Q58DT1|RL7_BOVIN	60S ribosomal protein L7 OS=Bos taurus GN=RPL7 PE=2 SV=1	BOVIN	21.34	16	0.4	1.03	0.4	0.53	1.31	0.53	0.42	1.05	0.42	0.49	0.68
657	tr|A8E644|A8E644_BOVIN	DCLK1 protein OS=Bos taurus GN=DCLK1 PE=2 SV=1	BOVIN	21.29	14	3.5	2.91	4.45	4.45	3.91	5.65	1.37	1.19	1.79	0.45	3.25
658	tr|E1B6X6|E1B6X6_BOVIN	Uncharacterized protein OS=Bos taurus GN=BAZ1B PE=4 SV=2	BOVIN	21.28	14	0.97	0.96	0.95	1.01	1	0.98	1.03	1.02	1	0.03	0.99
659	tr|A4FV12|A4FV12_BOVIN	UBA2 protein OS=Bos taurus GN=UBA2 PE=1 SV=1	BOVIN	21.28	16	1.02	1.01	0.99	0.98	0.97	0.95	1	0.99	0.97	0.02	0.99
660	sp|Q3T0R7|THIM_BOVIN	3-ketoacyl-CoA thiolase, mitochondrial OS=Bos taurus GN=ACAA2 PE=2 SV=1	BOVIN	21.27	16	0.99	2	1.03	0.97	1.96	1.01	1.31	2.63	1.36	0.38	1.47
661	tr|F1N0V7|F1N0V7_BOVIN	Uncharacterized protein OS=Bos taurus GN=RPAP3 PE=4 SV=2	BOVIN	21.26	13	1.06	1.02	1.05	1.09	1.05	1.08	1.03	0.99	1.02	0.03	1.04
662	tr|F1MT41|F1MT41_BOVIN	Uncharacterized protein (Fragment) OS=Bos taurus GN=PTGFRN PE=4 SV=1	BOVIN	21.26	13	1.07	1.06	1	1	1	0.95	1.08	1.08	1.02	0.04	1.03
663	tr|F1MW44|F1MW44_BOVIN	Coagulation factor XIII A chain OS=Bos taurus GN=F13A1 PE=4 SV=1	BOVIN	21.26	10	1.13	0.96	2.11	1.43	1.28	2.75	2.01	1.77	3.8	0.44	1.92
664	sp|Q2HJJ0|KLC4_BOVIN	Kinesin light chain 4 OS=Bos taurus GN=KLC4 PE=2 SV=2	BOVIN	21.23	12	1.08	1.06	1.04	0.96	0.95	0.93	1.09	1.07	1.05	0.06	1.02
665	tr|F1N338|F1N338_BOVIN	Uncharacterized protein OS=Bos taurus GN=HADH PE=1 SV=1	BOVIN	21.2	12	0.97	0.96	0.99	0.97	0.96	0.99	0.98	0.97	1	0.01	0.98
666	tr|E1BEB8|E1BEB8_BOVIN	Uncharacterized protein OS=Bos taurus GN=SUPT6H PE=4 SV=2	BOVIN	21.2	13	1.02	1.01	1.02	0.99	0.98	0.99	0.99	0.98	0.99	0.01	1
667	tr|G5E5C3|G5E5C3_BOVIN	Proteasome subunit alpha type OS=Bos taurus GN=PSMA6 PE=3 SV=1	BOVIN	21.15	15	1.85	1.51	1.57	1.41	1.14	1.19	1.43	1.16	1.19	0.16	1.38
668	sp|Q3ZC84|CNDP2_BOVIN	Cytosolic non-specific dipeptidase OS=Bos taurus GN=CNDP2 PE=2 SV=1	BOVIN	21.07	14	0.75	0.77	0.67	0.74	0.76	0.67	0.89	0.9	0.79	0.1	0.77
669	sp|Q2HJ97|PHB2_BOVIN	Prohibitin-2 OS=Bos taurus GN=PHB2 PE=2 SV=1	BOVIN	21.06	14	0.97	0.99	1	0.98	0.99	1	0.99	1	1.01	0.01	0.99
670	tr|A3KMV6|A3KMV6_BOVIN	HNRNPR protein OS=Bos taurus GN=HNRNPR PE=1 SV=1	BOVIN	21.04	20	1.15	1	1.08	1.07	0.94	0.99	1.87	1.64	1.8	0.28	1.28
671	sp|P31800|QCR1_BOVIN	Cytochrome b-c1 complex subunit 1, mitochondrial OS=Bos taurus GN=UQCRC1 PE=1 SV=2	BOVIN	21.04	17	0.98	0.93	1.29	1.05	0.99	1.38	0.99	0.95	1.32	0.15	1.1
672	tr|E1BMD6|E1BMD6_BOVIN	Uncharacterized protein OS=Bos taurus GN=LPP PE=1 SV=1	BOVIN	21.03	12	1.08	0.94	0.82	1.14	0.99	0.87	1.25	1.09	0.96	0.12	1.02
673	sp|Q32PD5|RS19_BOVIN	40S ribosomal protein S19 OS=Bos taurus GN=RPS19 PE=2 SV=3	BOVIN	21.03	16	1.28	1.66	1.02	0.8	1.09	0.65	0.77	1.04	0.59	0.32	0.99
674	tr|F1MH31|F1MH31_BOVIN	Uncharacterized protein (Fragment) OS=Bos taurus GN=NUP214 PE=4 SV=2	BOVIN	21.01	13	1.06	1.04	1.08	1.05	1.02	1.06	0.99	0.96	1	0.03	1.03
675	tr|E1BEI0|E1BEI0_BOVIN	Uncharacterized protein (Fragment) OS=Bos taurus GN=API5 PE=4 SV=2	BOVIN	20.96	15	1.29	1.36	1.69	1.15	1.2	1.5	1.24	1.29	1.6	0.13	1.37
676	tr|E1BPW1|E1BPW1_BOVIN	Oxysterol-binding protein (Fragment) OS=Bos taurus GN=OSBP PE=3 SV=2	BOVIN	20.95	11	0.86	0.82	0.77	0.84	0.81	0.75	0.89	0.86	0.8	0.05	0.82
677	tr|E1BCU2|E1BCU2_BOVIN	Uncharacterized protein OS=Bos taurus GN=MYOM3 PE=4 SV=2	BOVIN	20.92	15	0.87	2.88	1.71	0.58	1.96	1.18	0.42	1.45	0.86	0.55	1.32
678	sp|Q32L92|CNN3_BOVIN	Calponin-3 OS=Bos taurus GN=CNN3 PE=2 SV=1	BOVIN	20.9	18	0.93	1.07	1.33	0.76	0.86	1.1	0.59	0.67	0.83	0.24	0.9
679	tr|A6QQW3|A6QQW3_BOVIN	Signal recognition particle subunit SRP68 OS=Bos taurus GN=SRP68 PE=2 SV=1	BOVIN	20.89	14	1.21	0.95	0.88	1.24	0.96	0.9	1.46	1.13	1.05	0.17	1.09
680	sp|P68138|ACTS_BOVIN	Actin, alpha skeletal muscle OS=Bos taurus GN=ACTA1 PE=1 SV=1	BOVIN	20.86	125	1.94	9.55	6.85	0.38	2.25	1.47	0.33	1.94	1.26	1.03	2.89
681	tr|F1MC11|F1MC11_BOVIN	Keratin, type I cytoskeletal 14 OS=Bos taurus GN=KRT14 PE=1 SV=2	BOVIN	20.83	40	0.47	0.18	0.14	0.47	0.18	0.14	0.85	0.33	0.25	0.65	0.33
682	tr|F1MD34|F1MD34_BOVIN	Uncharacterized protein (Fragment) OS=Bos taurus GN=FAM129B PE=4 SV=2	BOVIN	20.8	14	0.79	0.82	1.09	0.85	0.87	1.16	0.85	0.87	1.16	0.15	0.94
683	sp|Q58DA0|PSMD4_BOVIN	26S proteasome non-ATPase regulatory subunit 4 OS=Bos taurus GN=PSMD4 PE=2 SV=1	BOVIN	20.78	12	1.04	1.07	1.22	0.95	0.98	1.12	0.94	0.96	1.1	0.09	1.04
684	tr|E1BFI4|E1BFI4_BOVIN	Uncharacterized protein OS=Bos taurus GN=IGF2BP2 PE=4 SV=2	BOVIN	20.77	12	0.69	0.97	1.29	0.67	0.9	1.21	0.49	0.67	0.9	0.29	0.87
685	tr|F1N2X7|F1N2X7_BOVIN	Uncharacterized protein (Fragment) OS=Bos taurus GN=MLLT4 PE=4 SV=2	BOVIN	20.72	13	0.75	0.75	0.74	0.82	0.82	0.81	0.88	0.88	0.87	0.06	0.81
686	tr|E1B885|E1B885_BOVIN	Uncharacterized protein OS=Bos taurus GN=TTC37 PE=4 SV=2	BOVIN	20.68	15	1.09	0.99	0.87	0.9	0.82	0.72	1.16	1.06	0.93	0.14	0.95
687	tr|F1MLV1|F1MLV1_BOVIN	26S protease regulatory subunit 10B OS=Bos taurus GN=PSMC6 PE=1 SV=2	BOVIN	20.68	15	1.09	1.01	1.04	1.06	0.98	1.01	1.15	1.06	1.09	0.05	1.05
688	tr|F1N3L7|F1N3L7_BOVIN	Uncharacterized protein (Fragment) OS=Bos taurus GN=DOCK7 PE=4 SV=2	BOVIN	20.64	14	1.04	1.03	1.03	1	0.99	0.99	0.98	0.97	0.97	0.02	1
689	tr|A2VE06|A2VE06_BOVIN	40S ribosomal protein S4 OS=Bos taurus GN=RPS4Y1 PE=2 SV=1	BOVIN	20.64	20	0.78	0.82	0.65	0.76	0.79	0.64	0.87	0.91	0.72	0.11	0.77
690	sp|P28801|GSTP1_BOVIN	Glutathione S-transferase P OS=Bos taurus GN=GSTP1 PE=1 SV=2	BOVIN	20.63	22	0.95	1.2	0.8	1.1	1.36	0.91	1.1	1.36	0.91	0.17	1.08
691	tr|A4IFN7|A4IFN7_BOVIN	UBE3A protein OS=Bos taurus GN=UBE3A PE=2 SV=1	BOVIN	20.63	13	1.01	0.99	1	1	0.99	0.99	1.05	1.04	1.04	0.02	1.01
692	tr|E1BG76|E1BG76_BOVIN	Uncharacterized protein OS=Bos taurus GN=SCFD1 PE=4 SV=2	BOVIN	20.63	11	1.1	1.06	1.01	1.07	1.02	0.98	1.1	1.05	1	0.04	1.04
693	tr|F1MLU5|F1MLU5_BOVIN	Uncharacterized protein OS=Bos taurus GN=SSC5D PE=4 SV=2	BOVIN	20.62	12	2.33	1.19	1.18	1.87	0.98	0.97	2.61	1.33	1.32	0.37	1.53
694	sp|A1A4I9|UFL1_BOVIN	E3 UFM1-protein ligase 1 OS=Bos taurus GN=UFL1 PE=2 SV=1	BOVIN	20.61	14	1.01	1.03	0.94	1.04	1.06	0.96	1.06	1.08	0.98	0.04	1.02
695	tr|Q24K04|Q24K04_BOVIN	RAN binding protein 3 OS=Bos taurus GN=RANBP3 PE=2 SV=1	BOVIN	20.61	12	1.01	1.05	1.04	1.02	1.05	1.05	1.03	1.06	1.06	0.02	1.04
696	sp|P10103|HMGB1_BOVIN	High mobility group protein B1 OS=Bos taurus GN=HMGB1 PE=1 SV=3	BOVIN	20.58	17	1.08	1.27	1.36	1.02	1.18	1.27	1.03	1.2	1.27	0.1	1.19
697	tr|E1B9D1|E1B9D1_BOVIN	Uncharacterized protein OS=Bos taurus GN=AKT2 PE=4 SV=1	BOVIN	20.57	12	0.92	0.89	0.98	0.95	0.92	1.02	0.97	0.93	1.03	0.05	0.96
698	tr|A4FUC8|A4FUC8_BOVIN	CARS protein OS=Bos taurus GN=CARS PE=2 SV=1	BOVIN	20.48	13	1.26	1	0.68	1.22	0.98	0.65	1.66	1.32	0.92	0.28	1.08
699	sp|A6QNT8|SC24A_BOVIN	Protein transport protein Sec24A OS=Bos taurus GN=SEC24A PE=2 SV=1	BOVIN	20.46	14	1.71	1.28	1.25	1.42	1.08	1.04	1.46	1.1	1.07	0.17	1.27
700	sp|Q2KJC8|FKBP9_BOVIN	Peptidyl-prolyl cis-trans isomerase FKBP9 OS=Bos taurus GN=FKBP9 PE=2 SV=1	BOVIN	20.44	14	2.23	1.33	1.13	3.05	1.94	1.67	2.4	1.5	1.27	0.32	1.84
701	tr|F1MJJ8|F1MJJ8_BOVIN	Radixin (Fragment) OS=Bos taurus GN=RDX PE=4 SV=1	BOVIN	20.43	19	0.95	1.04	0.92	1.04	1.13	1	0.99	1.07	0.95	0.06	1.01
702	sp|P17690|APOH_BOVIN	Beta-2-glycoprotein 1 OS=Bos taurus GN=APOH PE=1 SV=4	BOVIN	20.43	14	0.68	1.14	1.69	0.79	1.33	1.96	0.44	0.71	1.06	0.43	1.09
703	tr|Q0VCQ9|Q0VCQ9_BOVIN	Reticulocalbin 2, EF-hand calcium binding domain OS=Bos taurus GN=RCN2 PE=2 SV=1	BOVIN	20.43	13	1.13	0.72	0.55	1.64	1.05	0.8	1.77	1.14	0.85	0.36	1.07
704	sp|Q04467|IDHP_BOVIN	Isocitrate dehydrogenase [NADP], mitochondrial OS=Bos taurus GN=IDH2 PE=1 SV=2	BOVIN	20.37	19	0.86	0.92	1.07	1.02	1.08	1.25	0.86	0.92	1.07	0.12	1
705	tr|E1BJD2|E1BJD2_BOVIN	Uncharacterized protein OS=Bos taurus GN=DDX42 PE=3 SV=1	BOVIN	20.37	11	1.03	1	1.04	1.03	1	1.04	1	0.98	1.02	0.02	1.01
706	tr|F1MHR8|F1MHR8_BOVIN	Uncharacterized protein OS=Bos taurus GN=MATN2 PE=4 SV=1	BOVIN	20.36	13	0.74	0.76	1.09	0.9	0.93	1.33	0.7	0.72	1.02	0.22	0.91
707	sp|Q03247|APOE_BOVIN	Apolipoprotein E OS=Bos taurus GN=APOE PE=1 SV=1	BOVIN	20.34	11	1	1.38	1.2	0.84	1.15	1.01	1.11	1.51	1.31	0.17	1.17
708	tr|Q2KHZ0|Q2KHZ0_BOVIN	TRIO and F-actin binding protein OS=Bos taurus GN=TRIOBP PE=2 SV=1	BOVIN	20.33	13	1.37	1.08	1.63	1.36	1.08	1.61	1.07	0.86	1.29	0.2	1.26
709	sp|Q3MHE8|SRPR_BOVIN	Signal recognition particle receptor subunit alpha OS=Bos taurus GN=SRPR PE=2 SV=1	BOVIN	20.33	11	0.99	1.03	0.96	0.95	1	0.93	0.99	1.04	0.96	0.03	0.98
710	sp|Q1RMU4|ERLN2_BOVIN	Erlin-2 OS=Bos taurus GN=ERLIN2 PE=2 SV=1	BOVIN	20.33	12	0.58	0.58	0.47	0.66	0.64	0.52	1.19	1.11	0.88	0.34	0.74
711	tr|E1BPK6|E1BPK6_BOVIN	Uncharacterized protein OS=Bos taurus GN=MYO6 PE=4 SV=2	BOVIN	20.29	16	0.37	0.48	0.42	0.49	0.64	0.56	0.51	0.65	0.59	0.17	0.52
712	tr|E1BKW5|E1BKW5_BOVIN	Uncharacterized protein OS=Bos taurus GN=SEC23IP PE=4 SV=2	BOVIN	20.25	11	1.17	1.12	1.16	1.11	1.06	1.1	1.04	0.99	1.03	0.05	1.08
713	sp|Q3ZBN5|ASPN_BOVIN	Asporin OS=Bos taurus GN=ASPN PE=2 SV=1	BOVIN	20.21	15	0.23	0.88	0.3	0.14	0.53	0.19	0.18	0.69	0.24	0.65	0.38
714	tr|F1N1V0|F1N1V0_BOVIN	HBS1-like protein OS=Bos taurus GN=HBS1L PE=4 SV=1	BOVIN	20.21	12	1.03	1.04	1.02	0.98	1	0.98	0.95	0.95	0.94	0.03	0.99
715	sp|Q08DF4|DYN1_BOVIN	Dynamin-1 OS=Bos taurus GN=DNM1 PE=2 SV=1	BOVIN	20.17	17	1.36	1.14	1.01	1.16	0.98	0.86	1.26	1.07	0.95	0.14	1.09
716	sp|Q2HJ89|FKB10_BOVIN	Peptidyl-prolyl cis-trans isomerase FKBP10 OS=Bos taurus GN=FKBP10 PE=2 SV=1	BOVIN	20.17	21	1.24	1.15	0.84	1.33	1.25	0.92	1.08	1.01	0.74	0.18	1.06
717	tr|E1BQ15|E1BQ15_BOVIN	Uncharacterized protein OS=Bos taurus GN=CLASP2 PE=4 SV=2	BOVIN	20.15	17	0.98	1.03	0.98	0.95	0.99	0.95	0.97	1.02	0.97	0.03	0.98
718	tr|F1MH20|F1MH20_BOVIN	Ataxin-10 OS=Bos taurus GN=ATXN10 PE=4 SV=1	BOVIN	20.15	19	0.92	0.96	0.93	0.91	0.95	0.92	0.88	0.93	0.89	0.03	0.92
719	tr|F1MG05|F1MG05_BOVIN	Elongation factor 1-gamma OS=Bos taurus GN=EEF1G PE=1 SV=1	BOVIN	20.15	16	1.01	1.03	1.01	0.98	1.01	0.98	0.98	1	0.98	0.02	1
720	tr|F1MQ26|F1MQ26_BOVIN	Uncharacterized protein OS=Bos taurus GN=SPATS2L PE=4 SV=2	BOVIN	20.13	11	0.89	0.98	0.88	0.77	0.86	0.77	0.73	0.82	0.73	0.1	0.82
721	tr|F1MFH3|F1MFH3_BOVIN	Uncharacterized protein OS=Bos taurus GN=FREM2 PE=4 SV=2	BOVIN	20.12	13	1.01	0.96	0.96	1.08	1.03	1.03	1.02	0.97	0.97	0.04	1
722	tr|E1BE33|E1BE33_BOVIN	Uncharacterized protein OS=Bos taurus GN=ZEB2 PE=4 SV=2	BOVIN	20.12	12	1.2	1.02	1.27	1.27	1.08	1.34	1.33	1.14	1.41	0.1	1.23
723	sp|Q3MHL4|SAHH_BOVIN	Adenosylhomocysteinase OS=Bos taurus GN=AHCY PE=2 SV=3	BOVIN	20.12	11	0.96	1.08	1.09	0.92	1.03	1.04	0.93	1.04	1.05	0.06	1.01
724	tr|Q5E949|Q5E949_BOVIN	HMT1 hnRNP methyltransferase-like 2 isoform 3 OS=Bos taurus GN=HRMT1L2 PE=2 SV=1	BOVIN	20.1	12	0.99	1.2	1.07	1.03	1.25	1.11	1	1.22	1.08	0.08	1.1
725	sp|A0JND2|K2C80_BOVIN	Keratin, type II cytoskeletal 80 OS=Bos taurus GN=KRT80 PE=2 SV=1	BOVIN	20.07	17	0.61	0.52	0.57	0.86	0.74	0.81	0.88	0.75	0.83	0.17	0.73
726	tr|F1MND5|F1MND5_BOVIN	Uncharacterized protein OS=Bos taurus GN=RBM12 PE=4 SV=2	BOVIN	20.05	11	1.06	1.01	1.11	1.03	0.97	1.07	1	0.95	1.04	0.05	1.02
727	tr|F1MX64|F1MX64_BOVIN	Uncharacterized protein OS=Bos taurus GN=IVL PE=1 SV=1	BOVIN	20.02	15	0.2	0.48	0.29	0.23	0.54	0.33	0.31	0.74	0.45	0.41	0.4
728	tr|F1N7T2|F1N7T2_BOVIN	Alpha-mannosidase OS=Bos taurus GN=MAN2A1 PE=3 SV=2	BOVIN	20.01	12	1.09	0.9	0.84	1.08	0.9	0.83	1.03	0.86	0.79	0.11	0.93
729	tr|F1MIF2|F1MIF2_BOVIN	AP complex subunit beta OS=Bos taurus GN=AP1B1 PE=3 SV=1	BOVIN	20	32	1.12	1.04	0.69	0.96	0.9	0.63	1.01	0.92	0.65	0.19	0.88
730	sp|Q3ZBM5|SNX5_BOVIN	Sorting nexin-5 OS=Bos taurus GN=SNX5 PE=2 SV=1	BOVIN	20	12	0.88	1.13	1.01	0.7	0.9	0.81	0.71	0.91	0.82	0.15	0.87
731	sp|Q0IIF7|UBP14_BOVIN	Ubiquitin carboxyl-terminal hydrolase 14 OS=Bos taurus GN=USP14 PE=2 SV=3	BOVIN	19.99	12	0.44	0.72	0.15	0.53	0.87	0.18	0.6	0.98	0.21	0.55	0.52
732	tr|Q5BIP4|Q5BIP4_BOVIN	Target of myb1 OS=Bos taurus GN=TOM1 PE=2 SV=1	BOVIN	19.96	14	0.67	0.72	0.63	0.92	0.99	0.86	0.91	1	0.86	0.15	0.84
733	sp|Q0VCX5|ERF1_BOVIN	Eukaryotic peptide chain release factor subunit 1 OS=Bos taurus GN=ETF1 PE=2 SV=3	BOVIN	19.95	12	0.99	1.04	1	0.98	1.03	0.99	1.02	1.07	1.03	0.03	1.02
734	sp|Q3SZ62|PGAM1_BOVIN	Phosphoglycerate mutase 1 OS=Bos taurus GN=PGAM1 PE=2 SV=3	BOVIN	19.89	19	1.15	1.27	1.42	1.04	1.14	1.28	1.34	1.49	1.66	0.14	1.31
735	tr|G3N266|G3N266_BOVIN	Uncharacterized protein OS=Bos taurus GN=GPSM1 PE=4 SV=1	BOVIN	19.89	11	1.04	1.07	1.01	1.05	1.08	1.02	1.01	1.04	0.98	0.03	1.03
736	sp|P80724|BASP1_BOVIN	Brain acid soluble protein 1 OS=Bos taurus GN=BASP1 PE=1 SV=3	BOVIN	19.89	12	0.58	0.84	0.84	0.54	0.8	0.8	0.57	0.85	0.85	0.17	0.74
737	tr|F1MK44|F1MK44_BOVIN	Integrin alpha-5 OS=Bos taurus GN=ITGA5 PE=3 SV=2	BOVIN	19.85	12	1.21	1.09	0.89	1.18	1.05	0.86	1.34	1.19	0.97	0.14	1.09
738	sp|Q3ZCF0|DCTN2_BOVIN	Dynactin subunit 2 OS=Bos taurus GN=DCTN2 PE=2 SV=1	BOVIN	19.82	12	1.01	1	1.02	0.96	0.95	0.96	1.01	0.99	1.01	0.02	0.99
739	tr|Q3ZC44|Q3ZC44_BOVIN	Heterogeneous nuclear ribonucleoprotein A/B OS=Bos taurus GN=HNRNPAB PE=1 SV=1	BOVIN	19.82	14	0.96	1.09	1.49	1.05	1.18	1.61	1.07	1.17	1.56	0.19	1.24
740	tr|F1MWB9|F1MWB9_BOVIN	Uncharacterized protein OS=Bos taurus GN=GNL1 PE=4 SV=2	BOVIN	19.81	13	1.02	0.99	1.02	1	0.97	1	1.02	0.99	1.02	0.02	1
741	sp|Q3T149|HSPB1_BOVIN	Heat shock protein beta-1 OS=Bos taurus GN=HSPB1 PE=2 SV=1	BOVIN	19.79	23	0.35	0.96	0.77	0.44	1.16	0.94	0.52	1.37	1.11	0.39	0.85
742	tr|F1MI65|F1MI65_BOVIN	Uncharacterized protein OS=Bos taurus GN=KRT23 PE=3 SV=2	BOVIN	19.75	13	0.95	0.86	1.91	0.77	0.7	1.53	0.87	0.8	1.75	0.39	1.13
743	tr|F1MQH8|F1MQH8_BOVIN	Uncharacterized protein OS=Bos taurus GN=RABEP1 PE=4 SV=1	BOVIN	19.74	17	0.94	0.96	0.94	0.95	0.98	0.95	0.95	0.97	0.95	0.02	0.96
744	sp|P49410|EFTU_BOVIN	Elongation factor Tu, mitochondrial OS=Bos taurus GN=TUFM PE=1 SV=1	BOVIN	19.74	13	1.01	0.98	0.96	1.06	1.03	1.01	1.06	1.03	1.01	0.03	1.02
745	sp|P68002|VDAC2_BOVIN	Voltage-dependent anion-selective channel protein 2 OS=Bos taurus GN=VDAC2 PE=2 SV=2	BOVIN	19.71	17	1.28	1.13	1.41	1.37	1.18	1.49	1.2	1.06	1.29	0.1	1.27
746	tr|A5PKJ5|A5PKJ5_BOVIN	UNC45A protein OS=Bos taurus GN=UNC45A PE=2 SV=1	BOVIN	19.7	12	0.85	0.87	0.47	1.32	1.34	0.71	0.98	1.01	0.55	0.32	0.9
747	tr|F1N3R4|F1N3R4_BOVIN	LETM1 and EF-hand domain-containing protein 1, mitochondrial OS=Bos taurus GN=LETM1 PE=1 SV=1	BOVIN	19.69	11	1.07	0.91	1.28	0.97	0.83	1.15	1.02	0.87	1.2	0.14	1.03
748	tr|A6QPP2|A6QPP2_BOVIN	SERPIND1 protein OS=Bos taurus GN=SERPIND1 PE=2 SV=1	BOVIN	19.65	16	1.63	1.58	2.42	1.03	1	1.51	0.83	0.82	1.22	0.36	1.34
749	tr|E1BG62|E1BG62_BOVIN	Uncharacterized protein (Fragment) OS=Bos taurus GN=PACS1 PE=4 SV=2	BOVIN	19.63	13	1.41	1.32	1.71	1.89	1.79	2.29	1.42	1.36	1.74	0.18	1.66
750	tr|A7YWQ4|A7YWQ4_BOVIN	SNTB2 protein OS=Bos taurus GN=SNTB2 PE=2 SV=1	BOVIN	19.61	11	1.28	1.31	1.31	0.77	0.79	0.8	0.93	0.98	0.98	0.21	1.02
751	sp|Q2NL22|IF4A3_BOVIN	Eukaryotic initiation factor 4A-III OS=Bos taurus GN=EIF4A3 PE=2 SV=3	BOVIN	19.58	16	1.05	0.96	0.99	1.03	0.95	0.97	1.04	0.95	0.98	0.04	0.99
752	sp|Q3SZ20|GLYM_BOVIN	Serine hydroxymethyltransferase, mitochondrial OS=Bos taurus GN=SHMT2 PE=2 SV=1	BOVIN	19.56	13	0.93	0.99	0.96	0.94	1	0.96	0.94	1	0.96	0.03	0.97
753	tr|F8UZU9|F8UZU9_BOVIN	40S ribosomal protein SA OS=Bos taurus GN=RPSA PE=1 SV=1	BOVIN	19.56	22	1.03	0.91	1.12	0.92	0.82	1	1.39	1.21	1.5	0.2	1.1
754	tr|F1MQV8|F1MQV8_BOVIN	Acyl-CoA synthetase short-chain family member 3, mitochondrial OS=Bos taurus GN=ACSS3 PE=4 SV=1	BOVIN	19.55	11	1.22	0.9	1.34	1.45	1.08	1.57	1.27	0.93	1.38	0.18	1.24
755	tr|F1MI47|F1MI47_BOVIN	RNA-binding protein 14 OS=Bos taurus GN=RBM14 PE=4 SV=1	BOVIN	19.53	10	0.98	0.9	0.94	1.11	1.03	1.06	1.08	0.99	1.03	0.06	1.01
756	sp|O77788|NFM_BOVIN	Neurofilament medium polypeptide OS=Bos taurus GN=NEFM PE=1 SV=3	BOVIN	19.52	15	0.47	0.83	0.22	0.58	1.04	0.26	0.54	0.99	0.25	0.52	0.58
757	sp|Q58DU5|PSA3_BOVIN	Proteasome subunit alpha type-3 OS=Bos taurus GN=PSMA3 PE=1 SV=3	BOVIN	19.52	17	0.9	1.03	0.59	1.27	1.43	0.82	1.24	1.41	0.79	0.27	1.05
758	tr|A8E4P2|A8E4P2_BOVIN	FARSB protein OS=Bos taurus GN=FARSB PE=2 SV=1	BOVIN	19.5	13	1.16	1.15	1.29	0.89	0.88	0.99	0.87	0.86	0.97	0.15	1.01
759	tr|E1BNS3|E1BNS3_BOVIN	Uncharacterized protein OS=Bos taurus GN=BRD4 PE=4 SV=2	BOVIN	19.49	10	0.93	0.77	1.06	1.11	0.92	1.26	1.31	1.09	1.47	0.19	1.1
760	sp|Q2KJJ0|PRP6_BOVIN	Pre-mRNA-processing factor 6 OS=Bos taurus GN=PRPF6 PE=2 SV=1	BOVIN	19.44	14	1.09	0.9	0.96	1.17	0.97	1.04	1.1	0.92	0.98	0.08	1.01
761	tr|F1MIZ7|F1MIZ7_BOVIN	Uncharacterized protein OS=Bos taurus GN=TROVE2 PE=4 SV=2	BOVIN	19.41	12	0.96	1	0.96	0.98	1.02	0.97	0.98	1.02	0.97	0.02	0.99
762	tr|A6QLA8|A6QLA8_BOVIN	TRIM25 protein OS=Bos taurus GN=TRIM25 PE=2 SV=1	BOVIN	19.38	11	0.97	0.99	0.83	0.86	0.88	0.73	1.09	1.11	0.92	0.12	0.93
763	tr|E1BDF0|E1BDF0_BOVIN	Uncharacterized protein OS=Bos taurus GN=NEXN PE=4 SV=2	BOVIN	19.36	14	2.19	2.13	1.87	1.41	1.37	1.2	1.8	1.77	1.56	0.19	1.7
764	tr|A6QP36|A6QP36_BOVIN	LMAN2 protein OS=Bos taurus GN=LMAN2 PE=2 SV=1	BOVIN	19.36	12	0.98	1.05	0.9	0.94	0.99	0.86	1.05	1.11	0.96	0.07	0.98
765	tr|G3X696|G3X696_BOVIN	Uncharacterized protein OS=Bos taurus GN=SLK PE=1 SV=1	BOVIN	19.35	16	0.56	0.97	0.97	0.53	0.9	0.9	0.63	1.05	1.06	0.23	0.84
766	sp|Q3ZCK1|EIF3L_BOVIN	Eukaryotic translation initiation factor 3 subunit L OS=Bos taurus GN=EIF3L PE=2 SV=1	BOVIN	19.34	11	1.16	1.07	0.95	1.15	1.07	0.95	1.33	1.22	1.1	0.1	1.11
767	tr|E1BC98|E1BC98_BOVIN	Transcription elongation factor SPT5 OS=Bos taurus GN=SUPT5H PE=3 SV=2	BOVIN	19.28	10	0.74	0.86	0.79	0.8	0.93	0.85	0.93	1.08	0.99	0.11	0.89
768	sp|P61585|RHOA_BOVIN	Transforming protein RhoA OS=Bos taurus GN=RHOA PE=1 SV=1	BOVIN	19.28	12	1.03	0.96	0.97	0.97	0.91	0.91	0.98	0.92	0.93	0.04	0.95
769	sp|Q2KI42|PSD11_BOVIN	26S proteasome non-ATPase regulatory subunit 11 OS=Bos taurus GN=PSMD11 PE=2 SV=3	BOVIN	19.26	13	1.01	1.05	1.03	1.01	1.05	1.03	0.98	1.02	1.01	0.02	1.02
770	sp|Q29S21|K2C7_BOVIN	Keratin, type II cytoskeletal 7 OS=Bos taurus GN=KRT7 PE=2 SV=1	BOVIN	19.25	29	0.72	0.81	1.19	0.69	0.77	1.14	0.75	0.86	1.27	0.23	0.91
771	sp|A0JNJ3|SPG20_BOVIN	Spartin OS=Bos taurus GN=SPG20 PE=2 SV=1	BOVIN	19.24	11	1.98	1.57	1.38	1.5	1.22	1.14	1.25	1.07	0.98	0.22	1.34
772	tr|A5D7K0|A5D7K0_BOVIN	BLVRA protein OS=Bos taurus GN=BLVRA PE=2 SV=1	BOVIN	19.24	12	0.95	1.14	1.12	1.02	1.21	1.19	0.73	0.87	0.86	0.16	1.01
773	tr|E1BDF3|E1BDF3_BOVIN	Uncharacterized protein OS=Bos taurus GN=MATN4 PE=4 SV=2	BOVIN	19.23	12	1.63	1.43	1.38	2.15	1.89	1.87	2.56	2.23	2.13	0.19	1.92
774	sp|Q3MHL3|RBBP4_BOVIN	Histone-binding protein RBBP4 OS=Bos taurus GN=RBBP4 PE=1 SV=3	BOVIN	19.22	14	1.04	1	1.12	1.04	1.01	1.12	0.96	0.93	1.04	0.06	1.03
775	tr|F1MSF1|F1MSF1_BOVIN	Ribonucleoside-diphosphate reductase OS=Bos taurus GN=RRM1 PE=3 SV=2	BOVIN	19.22	11	0.95	1.08	0.82	0.9	1.02	0.78	0.82	0.92	0.7	0.13	0.89
776	sp|P62992|RS27A_BOVIN	Ubiquitin-40S ribosomal protein S27a OS=Bos taurus GN=RPS27A PE=1 SV=2	BOVIN	19.21	21	1.18	0.69	0.27	1.24	0.72	0.27	2.29	1.31	0.44	0.65	0.93
777	tr|A2VDQ6|A2VDQ6_BOVIN	Cadherin 11, type 2, OB-cadherin (Osteoblast) OS=Bos taurus GN=CDH11 PE=2 SV=1	BOVIN	19.2	11	1.21	0.88	1.08	1.09	0.78	0.96	0.93	0.67	0.82	0.17	0.93
778	tr|F1MMQ8|F1MMQ8_BOVIN	Uncharacterized protein (Fragment) OS=Bos taurus GN=SPTA1 PE=4 SV=2	BOVIN	19.17	15	0.31	1.02	0.52	0.72	2.44	1.29	0.39	1.26	0.64	0.65	0.96
779	tr|Q3ZBX5|Q3ZBX5_BOVIN	Small inducible cytokine subfamily E, member 1 (Endothelial monocyte-activating) OS=Bos taurus GN=SCYE1 PE=1 SV=2	BOVIN	19.15	13	1.09	1.1	1.08	1.02	1.03	1.02	1.07	1.08	1.06	0.03	1.06
780	sp|P55052|FABP5_BOVIN	Fatty acid-binding protein, epidermal OS=Bos taurus GN=FABP5 PE=1 SV=4	BOVIN	19.13	13	0.31	0.43	0.47	0.24	0.34	0.36	0.35	0.51	0.53	0.23	0.4
781	tr|F1N611|F1N611_BOVIN	Uncharacterized protein OS=Bos taurus GN=EPB41L1 PE=4 SV=2	BOVIN	19.09	14	0.99	1	1.08	0.95	0.95	1.02	0.86	0.86	0.93	0.07	0.96
782	sp|Q3SWX2|ACOT9_BOVIN	Acyl-coenzyme A thioesterase 9, mitochondrial OS=Bos taurus GN=ACOT9 PE=2 SV=1	BOVIN	19.07	10	1.26	0.98	1.24	1.31	1.02	1.29	1.12	0.88	1.11	0.13	1.13
783	tr|E1BBC4|E1BBC4_BOVIN	Uncharacterized protein OS=Bos taurus GN=OPA1 PE=4 SV=2	BOVIN	19.05	14	1.01	1.03	1.03	0.92	0.94	0.95	1.01	1.03	1.03	0.04	0.99
784	sp|P28800|A2AP_BOVIN	Alpha-2-antiplasmin OS=Bos taurus GN=SERPINF2 PE=1 SV=2	BOVIN	19.05	17	0.64	1.38	1.5	0.39	0.86	0.95	0.32	0.69	0.77	0.45	0.83
785	tr|A5PKI0|A5PKI0_BOVIN	APPL1 protein OS=Bos taurus GN=APPL1 PE=2 SV=1	BOVIN	19.04	15	1.31	1.09	1.11	1.27	1.06	1.08	1.34	1.11	1.13	0.09	1.16
786	tr|A6QPJ6|A6QPJ6_BOVIN	FKBP7 protein OS=Bos taurus GN=FKBP7 PE=2 SV=1	BOVIN	19.02	13	2.91	3.08	1.12	1.46	1.56	0.62	4.17	4.41	1.79	0.54	2.34
787	sp|Q9TR36|PIPNB_BOVIN	Phosphatidylinositol transfer protein beta isoform OS=Bos taurus GN=PITPNB PE=1 SV=3	BOVIN	19.01	12	0.94	0.97	0.99	0.94	0.97	0.99	0.95	0.99	1	0.02	0.97
788	tr|F1N2T0|F1N2T0_BOVIN	Uncharacterized protein OS=Bos taurus GN=HNRNPDL PE=1 SV=1	BOVIN	18.92	12	0.95	0.92	0.96	1	0.95	1	1.01	0.96	1.01	0.03	0.98
789	tr|E1BM42|E1BM42_BOVIN	Uncharacterized protein OS=Bos taurus GN=KIAA1468 PE=4 SV=1	BOVIN	18.87	11	0.98	1.05	0.93	0.99	1.06	0.95	1.03	1.09	0.97	0.05	1
790	tr|Q1RMR3|Q1RMR3_BOVIN	Cortactin OS=Bos taurus GN=CTTN PE=2 SV=1	BOVIN	18.86	10	1.06	0.98	1.03	1.04	0.96	1.01	0.99	0.92	0.96	0.04	0.99
791	tr|Q08E34|Q08E34_BOVIN	Translocase of outer mitochondrial membrane 70 OS=Bos taurus GN=TOMM70A PE=2 SV=1	BOVIN	18.84	12	1.03	1.03	1.04	0.98	0.98	0.99	1	1.01	1.01	0.02	1.01
792	sp|Q29451|MA2B1_BOVIN	Lysosomal alpha-mannosidase OS=Bos taurus GN=MAN2B1 PE=1 SV=4	BOVIN	18.84	11	1.08	0.82	0.65	1.31	1	0.77	1.34	1.03	0.8	0.23	0.98
793	tr|F1N3P2|F1N3P2_BOVIN	Uncharacterized protein OS=Bos taurus GN=USP5 PE=1 SV=2	BOVIN	18.82	11	0.98	1.02	1.03	0.94	0.97	0.98	0.96	0.99	1	0.03	0.99
794	tr|F1MYG0|F1MYG0_BOVIN	Ornithine aminotransferase, mitochondrial OS=Bos taurus GN=OAT PE=1 SV=1	BOVIN	18.8	13	2.44	1.46	1.34	2.73	1.61	1.49	2.27	1.36	1.22	0.3	1.77
795	sp|Q3MHX3|RBM4_BOVIN	RNA-binding protein 4 OS=Bos taurus GN=RBM4 PE=2 SV=1	BOVIN	18.78	9	1.03	0.95	1.03	1.06	0.97	1.06	1.07	0.97	1.06	0.04	1.02
796	tr|G3MWV5|G3MWV5_BOVIN	Uncharacterized protein OS=Bos taurus GN=HIST1H1E PE=3 SV=1	BOVIN	18.77	21	0.33	0.97	0.16	0.38	1.15	0.19	0.38	1.22	0.21	0.73	0.55
797	tr|F1MJX4|F1MJX4_BOVIN	Uncharacterized protein OS=Bos taurus GN=SKIV2L2 PE=4 SV=2	BOVIN	18.77	11	0.99	1.1	1.05	0.97	1.07	1.02	1.04	1.14	1.09	0.05	1.05
798	tr|E1BFB9|E1BFB9_BOVIN	Protein FAM114A2 OS=Bos taurus GN=FAM114A1 PE=4 SV=1	BOVIN	18.73	13	1.37	1.37	1.11	1.17	1.17	0.94	1.26	1.25	1.01	0.12	1.18
799	tr|Q3T0J0|Q3T0J0_BOVIN	3'-phosphoadenosine 5'-phosphosulfate synthase 1 OS=Bos taurus GN=PAPSS1 PE=2 SV=1	BOVIN	18.72	16	1.49	1.06	0.77	1.24	0.88	0.64	1.41	1	0.73	0.28	1.02
800	tr|A3KMY8|A3KMY8_BOVIN	Beta-glucuronidase OS=Bos taurus GN=GUSB PE=2 SV=1	BOVIN	18.7	13	1.32	1.25	1.03	1.1	1.04	0.86	1.21	1.15	0.95	0.13	1.1
801	tr|A5PJY9|A5PJY9_BOVIN	CPNE3 protein OS=Bos taurus GN=CPNE3 PE=2 SV=1	BOVIN	18.68	12	1.31	1.16	1.11	1.04	0.92	0.87	1.42	1.26	1.19	0.15	1.14
802	tr|F1MZW8|F1MZW8_BOVIN	Ribosomal protein S6 kinase OS=Bos taurus GN=RPS6KA3 PE=3 SV=1	BOVIN	18.64	14	0.96	1.03	1.05	0.91	0.97	0.99	0.91	0.97	0.99	0.04	0.98
803	sp|Q5E947|PRDX1_BOVIN	Peroxiredoxin-1 OS=Bos taurus GN=PRDX1 PE=2 SV=1	BOVIN	18.64	15	0.96	1.36	1.36	0.73	1.03	1.03	0.7	0.97	0.97	0.21	1.01
804	sp|A7MBC2|PDXD1_BOVIN	Pyridoxal-dependent decarboxylase domain-containing protein 1 OS=Bos taurus GN=PDXDC1 PE=2 SV=1	BOVIN	18.62	11	1.2	1.02	0.78	1.27	1.07	0.82	1.39	1.18	0.9	0.19	1.07
805	tr|A6QP83|A6QP83_BOVIN	FUBP3 protein OS=Bos taurus GN=FUBP3 PE=2 SV=1	BOVIN	18.61	15	0.97	0.97	1.03	0.95	0.95	1.01	0.91	0.91	0.96	0.04	0.96
806	sp|Q3T0W4|PP1R7_BOVIN	Protein phosphatase 1 regulatory subunit 7 OS=Bos taurus GN=PPP1R7 PE=1 SV=1	BOVIN	18.61	15	0.99	0.86	0.7	1.03	0.89	0.72	1.11	0.96	0.79	0.15	0.89
807	sp|Q5E9B1|LDHB_BOVIN	L-lactate dehydrogenase B chain OS=Bos taurus GN=LDHB PE=2 SV=4	BOVIN	18.6	17	1	1.34	0.86	1.22	1.57	1.05	1.37	1.77	1.15	0.22	1.26
808	tr|A4IFB8|A4IFB8_BOVIN	IPO4 protein OS=Bos taurus GN=IPO4 PE=2 SV=1	BOVIN	18.59	13	1.22	1.09	0.7	1.38	1.21	0.79	0.97	0.86	0.55	0.26	0.98
809	sp|Q0VC36|1433S_BOVIN	14-3-3 protein sigma OS=Bos taurus GN=SFN PE=2 SV=1	BOVIN	18.58	21	0.4	0.25	0.34	0.52	0.33	0.44	0.46	0.29	0.39	0.21	0.38
810	sp|Q3MHX5|SUCB2_BOVIN	Succinyl-CoA ligase [GDP-forming] subunit beta, mitochondrial OS=Bos taurus GN=SUCLG2 PE=2 SV=1	BOVIN	18.54	15	1.2	1.51	1.11	1.26	1.58	1.16	1.19	1.5	1.11	0.14	1.29
811	tr|E1BJH1|E1BJH1_BOVIN	Uncharacterized protein OS=Bos taurus GN=EDC4 PE=4 SV=1	BOVIN	18.53	11	1.03	1	1	1.04	1.02	1.02	1.05	1.02	1.02	0.01	1.02
812	sp|A6H768|GALK1_BOVIN	Galactokinase OS=Bos taurus GN=GALK1 PE=2 SV=2	BOVIN	18.53	12	1.01	0.98	1	1.03	1.01	1.03	1.05	1.03	1.05	0.02	1.02
813	tr|A4FUZ3|A4FUZ3_BOVIN	Proteasome (Prosome, macropain) 26S subunit, ATPase, 1 OS=Bos taurus GN=PSMC1 PE=1 SV=1	BOVIN	18.52	14	0.99	1.18	1.12	1.08	1.29	1.21	1.03	1.24	1.15	0.08	1.14
814	sp|Q2NL29|INO1_BOVIN	Inositol-3-phosphate synthase 1 OS=Bos taurus GN=ISYNA1 PE=2 SV=1	BOVIN	18.51	15	0.79	1.03	1.03	0.72	0.95	0.94	0.66	0.87	0.86	0.14	0.87
815	sp|A6QL88|SAC1_BOVIN	Phosphatidylinositide phosphatase SAC1 OS=Bos taurus GN=SACM1L PE=2 SV=1	BOVIN	18.51	10	1.03	1	0.95	1.02	0.99	0.94	1.04	1.01	0.96	0.03	0.99
816	sp|Q2KJC1|CDC5L_BOVIN	Cell division cycle 5-like protein OS=Bos taurus GN=CDC5L PE=2 SV=1	BOVIN	18.49	14	0.78	0.69	1.07	0.72	0.63	0.98	1.03	0.87	1.37	0.24	0.9
817	tr|G3MZE2|G3MZE2_BOVIN	Non-specific serine/threonine protein kinase OS=Bos taurus GN=PAK2 PE=1 SV=1	BOVIN	18.47	12	0.84	0.85	0.68	0.97	0.98	0.81	1.08	1.08	0.88	0.14	0.91
818	tr|E1BAV2|E1BAV2_BOVIN	Uncharacterized protein OS=Bos taurus GN=HERC4 PE=4 SV=2	BOVIN	18.44	8	0.92	0.95	0.92	0.96	0.99	0.96	0.92	0.94	0.91	0.03	0.94
819	sp|Q3SZ90|RL13A_BOVIN	60S ribosomal protein L13a OS=Bos taurus GN=RPL13A PE=2 SV=3	BOVIN	18.4	14	0.5	0.95	0.62	0.61	1.15	0.77	0.52	0.99	0.65	0.29	0.75
820	sp|Q5E9J8|RIC8A_BOVIN	Synembryn-A OS=Bos taurus GN=RIC8A PE=2 SV=1	BOVIN	18.4	10	1.31	0.91	0.74	0.95	0.68	0.58	1.26	0.87	0.72	0.27	0.89
821	sp|P08728|K1C19_BOVIN	Keratin, type I cytoskeletal 19 OS=Bos taurus GN=KRT19 PE=2 SV=1	BOVIN	18.38	28	0.82	0.7	1.19	0.79	0.67	1.13	0.56	0.47	0.82	0.28	0.8
822	tr|F1ME46|F1ME46_BOVIN	Uncharacterized protein OS=Bos taurus GN=LMAN1 PE=1 SV=2	BOVIN	18.38	16	1.46	1.19	0.92	1.36	1.11	0.85	1.57	1.29	1	0.2	1.19
823	tr|F1MYR0|F1MYR0_BOVIN	Histone deacetylase OS=Bos taurus GN=HDAC4 PE=3 SV=2	BOVIN	18.37	10	0.94	0.95	1.05	0.95	0.95	1.05	0.95	0.97	1.07	0.05	0.99
824	tr|E1BFA8|E1BFA8_BOVIN	Uncharacterized protein OS=Bos taurus GN=NBAS PE=4 SV=2	BOVIN	18.35	15	1.02	1.03	1.05	1.03	1.04	1.06	1.03	1.04	1.05	0.01	1.04
825	tr|F1N3H1|F1N3H1_BOVIN	Calumenin OS=Bos taurus GN=CALU PE=1 SV=1	BOVIN	18.35	18	1.15	1.11	0.41	1.54	1.45	0.54	1.43	1.37	0.52	0.4	1.06
826	sp|A7Z035|EPN4_BOVIN	Clathrin interactor 1 OS=Bos taurus GN=CLINT1 PE=2 SV=1	BOVIN	18.35	10	1.02	0.99	0.97	1.04	1.01	0.98	1.01	0.98	0.95	0.02	1
827	tr|E1BG63|E1BG63_BOVIN	Uncharacterized protein (Fragment) OS=Bos taurus GN=TMTC3 PE=4 SV=2	BOVIN	18.34	13	1.05	1.02	1.01	1.02	0.99	0.98	1.08	1.05	1.04	0.03	1.03
828	sp|Q3MHP2|RB11B_BOVIN	Ras-related protein Rab-11B OS=Bos taurus GN=RAB11B PE=2 SV=3	BOVIN	18.34	12	0.96	0.98	0.94	0.98	1	0.95	0.96	0.98	0.94	0.02	0.97
829	tr|F1MXY9|F1MXY9_BOVIN	Serine/arginine-rich-splicing factor 6 OS=Bos taurus GN=SRSF6 PE=4 SV=2	BOVIN	18.34	12	1.02	0.97	0.99	0.98	0.95	0.95	1.06	1.01	1.03	0.03	1
830	tr|F1N3R6|F1N3R6_BOVIN	Uncharacterized protein OS=Bos taurus PE=3 SV=2	BOVIN	18.3	10	0.95	1.24	0.79	0.82	1.09	0.67	0.88	1.14	0.73	0.2	0.92
831	tr|Q08DQ6|Q08DQ6_BOVIN	Uncharacterized protein OS=Bos taurus GN=ZYX PE=1 SV=1	BOVIN	18.3	13	2.7	1.54	2.7	2.07	1.16	2.11	1.85	1.06	1.87	0.29	1.9
832	tr|A6QNM9|A6QNM9_BOVIN	SLC25A12 protein OS=Bos taurus GN=SLC25A12 PE=2 SV=1	BOVIN	18.29	11	1	1.08	1.09	0.98	1.06	1.06	1.01	1.09	1.1	0.04	1.05
833	tr|M5FJW2|M5FJW2_BOVIN	40S ribosomal protein S2 OS=Bos taurus GN=RPS2 PE=1 SV=1	BOVIN	18.26	16	1.37	1.67	1.58	0.77	0.93	0.86	0.76	0.92	0.88	0.31	1.08
834	sp|Q3ZCJ2|AK1A1_BOVIN	Alcohol dehydrogenase [NADP(+)] OS=Bos taurus GN=AKR1A1 PE=2 SV=1	BOVIN	18.24	13	1.15	1.07	0.92	1.17	1.08	0.95	1.49	1.38	1.21	0.15	1.16
835	tr|M5FJZ1|M5FJZ1_BOVIN	Phosphomannomutase OS=Bos taurus GN=PMM2 PE=3 SV=1	BOVIN	18.23	11	1.39	1.6	0.95	0.93	1.08	0.63	1.94	2.25	1.33	0.36	1.34
836	tr|F6RSR1|F6RSR1_BOVIN	Uncharacterized protein (Fragment) OS=Bos taurus GN=HNRNPA0 PE=4 SV=1	BOVIN	18.21	18	1.19	0.87	1.32	1.15	0.84	1.27	1.16	0.86	1.29	0.17	1.11
837	tr|L7R5X3|L7R5X3_BOVIN	Elongation factor 1-delta OS=Bos taurus GN=eef1d PE=1 SV=1	BOVIN	18.21	10	1.21	0.91	0.94	1.25	0.92	0.94	1.61	1.21	1.22	0.19	1.14
838	tr|A4IFE6|A4IFE6_BOVIN	ABCE1 protein OS=Bos taurus GN=ABCE1 PE=2 SV=1	BOVIN	18.18	11	0.96	1	0.92	0.95	1	0.91	0.96	1.01	0.92	0.04	0.96
839	sp|P20000|ALDH2_BOVIN	Aldehyde dehydrogenase, mitochondrial OS=Bos taurus GN=ALDH2 PE=1 SV=2	BOVIN	18.16	12	0.56	1.28	0.67	0.55	1.27	0.66	0.67	1.53	0.79	0.39	0.89
840	sp|P81425|DPP4_BOVIN	Dipeptidyl peptidase 4 OS=Bos taurus GN=DPP4 PE=1 SV=3	BOVIN	18.16	9	0.79	0.99	0.59	0.72	0.9	0.53	1.09	1.37	0.81	0.28	0.86
841	tr|F1N5K2|F1N5K2_BOVIN	Uncharacterized protein OS=Bos taurus GN=TTLL12 PE=1 SV=2	BOVIN	18.14	13	0.83	0.96	0.86	0.82	0.95	0.86	0.85	0.98	0.88	0.06	0.89
842	tr|F1MK61|F1MK61_BOVIN	Uncharacterized protein OS=Bos taurus GN=NSUN2 PE=1 SV=2	BOVIN	18.14	9	1.04	1.01	1.01	0.98	0.95	0.95	1.05	1.01	1.02	0.03	1
843	sp|A8E657|AASS_BOVIN	Alpha-aminoadipic semialdehyde synthase, mitochondrial OS=Bos taurus GN=AASS PE=2 SV=1	BOVIN	18.12	13	2.61	2.29	3.1	1.64	1.42	1.96	1.58	1.39	1.85	0.28	1.98
844	sp|P27214|ANX11_BOVIN	Annexin A11 OS=Bos taurus GN=ANXA11 PE=1 SV=1	BOVIN	18.12	15	1.43	1.41	1.5	1.11	1.09	1.15	1.26	1.24	1.32	0.11	1.28
845	sp|P39872|RL3_BOVIN	60S ribosomal protein L3 OS=Bos taurus GN=RPL3 PE=2 SV=2	BOVIN	18.09	13	0.96	1.05	0.96	0.96	1.05	0.96	0.93	1.01	0.93	0.04	0.98
846	tr|G3N088|G3N088_BOVIN	Mimecan OS=Bos taurus GN=OGN PE=1 SV=1	BOVIN	18.08	15	0.31	1.49	0.79	0.15	0.7	0.34	0.41	1.71	0.88	0.67	0.75
847	sp|Q32LC7|G3BP1_BOVIN	Ras GTPase-activating protein-binding protein 1 OS=Bos taurus GN=G3BP PE=2 SV=1	BOVIN	18.07	15	1.02	0.98	1.27	1.2	1.15	1.49	0.95	0.91	1.18	0.15	1.13
848	tr|A6QL85|A6QL85_BOVIN	RCC2 protein OS=Bos taurus GN=RCC2 PE=2 SV=1	BOVIN	18.07	11	1.1	1	1.12	1	0.9	1.02	1.18	1.07	1.2	0.08	1.06
849	tr|A4IFD1|A4IFD1_BOVIN	PDCD4 protein OS=Bos taurus GN=PDCD4 PE=2 SV=1	BOVIN	18.05	9	0.44	0.56	0.33	0.56	0.73	0.42	0.63	0.81	0.47	0.26	0.55
850	tr|F1N0R5|F1N0R5_BOVIN	von Willebrand factor OS=Bos taurus GN=VWF PE=4 SV=2	BOVIN	18.02	11	0.51	0.69	0.6	0.55	0.74	0.65	0.64	0.86	0.75	0.15	0.67
851	tr|E1B9H5|E1B9H5_BOVIN	Uncharacterized protein OS=Bos taurus GN=TGFBR3 PE=4 SV=2	BOVIN	18	11	1.33	1.39	1.58	1.08	1.13	1.28	1.13	1.18	1.34	0.12	1.27
852	tr|G8JKY0|G8JKY0_BOVIN	40S ribosomal protein S8 (Fragment) OS=Bos taurus GN=RPS8 PE=1 SV=1	BOVIN	18	20	0.69	0.77	0.57	1.15	1.26	0.95	0.7	0.79	0.6	0.27	0.83
853	tr|F1MJQ1|F1MJQ1_BOVIN	Ras-related protein Rab-7a OS=Bos taurus GN=RAB7A PE=1 SV=1	BOVIN	18	10	1.02	1.04	0.65	0.84	0.85	0.54	1.06	1.07	0.69	0.22	0.86
854	tr|G3MZC7|G3MZC7_BOVIN	Uncharacterized protein OS=Bos taurus GN=PRPF40A PE=4 SV=1	BOVIN	17.98	10	0.86	0.89	1	1.09	1.13	1.27	0.93	0.96	1.08	0.12	1.02
855	tr|F1MKT7|F1MKT7_BOVIN	Uncharacterized protein (Fragment) OS=Bos taurus GN=DIP2C PE=4 SV=1	BOVIN	17.93	10	1.04	1	1.05	1.03	0.99	1.03	0.98	0.95	0.99	0.03	1.01
856	sp|Q0VBZ0|CSK_BOVIN	Tyrosine-protein kinase CSK OS=Bos taurus GN=CSK PE=2 SV=1	BOVIN	17.92	12	1	0.78	0.69	1.13	0.89	0.78	1.27	1.01	0.88	0.19	0.94
857	sp|A7MBG0|PURA2_BOVIN	Adenylosuccinate synthetase isozyme 2 OS=Bos taurus GN=ADSS PE=2 SV=2	BOVIN	17.92	11	0.94	1.19	1.03	0.89	1.13	0.99	0.68	0.86	0.74	0.17	0.94
858	tr|E1B7G5|E1B7G5_BOVIN	Uncharacterized protein OS=Bos taurus GN=RBM12B PE=4 SV=2	BOVIN	17.91	10	0.95	0.96	0.98	1.01	1.01	1.03	0.97	0.98	1	0.02	0.99
859	sp|Q29RZ0|THIL_BOVIN	Acetyl-CoA acetyltransferase, mitochondrial OS=Bos taurus GN=ACAT1 PE=2 SV=1	BOVIN	17.91	18	1.26	1.08	1.15	1.32	1.14	1.21	1.46	1.25	1.32	0.09	1.24
860	sp|Q5E9E2|MYL9_BOVIN	Myosin regulatory light polypeptide 9 OS=Bos taurus GN=MYL9 PE=2 SV=3	BOVIN	17.89	18	1.12	0.92	1.67	1.18	0.97	1.79	1.04	0.86	1.54	0.27	1.23
861	tr|F1MR14|F1MR14_BOVIN	Uncharacterized protein OS=Bos taurus GN=LARP7 PE=4 SV=2	BOVIN	17.86	11	1	1	1.06	0.98	0.98	1.04	0.99	0.99	1.05	0.03	1.01
862	sp|P10881|LA_BOVIN	Lupus La protein homolog OS=Bos taurus GN=SSB PE=2 SV=2	BOVIN	17.83	12	0.96	1.04	0.97	0.97	1.06	0.99	0.99	1.07	1	0.04	1.01
863	tr|Q1RML6|Q1RML6_BOVIN	Uncharacterized protein OS=Bos taurus GN=TRNT1 PE=2 SV=1	BOVIN	17.81	13	1.06	1.08	1.08	1	1.01	1.01	1.05	1.07	1.06	0.03	1.04
864	sp|Q29RK4|RD23B_BOVIN	UV excision repair protein RAD23 homolog B OS=Bos taurus GN=RAD23B PE=2 SV=1	BOVIN	17.79	12	0.95	0.97	0.95	0.91	0.93	0.91	1.13	1.16	1.14	0.1	1.01
865	tr|Q2KIS4|Q2KIS4_BOVIN	Dehydrogenase/reductase (SDR family) member 1 OS=Bos taurus GN=DHRS1 PE=2 SV=1	BOVIN	17.79	10	1.75	1.38	0.92	1.58	1.27	0.85	1.39	1.13	0.75	0.26	1.23
866	tr|F1MBS3|F1MBS3_BOVIN	Transforming growth factor-beta-induced protein ig-h3 (Fragment) OS=Bos taurus GN=TGFBI PE=4 SV=2	BOVIN	17.78	14	0.86	0.82	2.7	0.73	0.71	2.29	0.33	0.32	1.02	0.73	1.09
867	sp|Q2KJF1|A1BG_BOVIN	Alpha-1B-glycoprotein OS=Bos taurus GN=A1BG PE=1 SV=1	BOVIN	17.77	17	0.86	0.98	1.51	0.99	1.13	1.71	0.93	1.06	1.61	0.25	1.2
868	tr|A6QLD9|A6QLD9_BOVIN	Polypeptide N-acetylgalactosaminyltransferase OS=Bos taurus GN=GALNTL1 PE=2 SV=1	BOVIN	17.77	10	3.4	2.36	2.91	2.51	1.69	2.13	2.49	1.69	2.07	0.22	2.36
869	tr|E1BI60|E1BI60_BOVIN	Arginyl-tRNA--protein transferase 1 OS=Bos taurus GN=ATE1 PE=3 SV=2	BOVIN	17.74	11	1.07	1.09	1.06	0.97	0.99	0.96	1.01	1.02	0.99	0.04	1.02
870	tr|E1BIP4|E1BIP4_BOVIN	Uncharacterized protein OS=Bos taurus GN=EMILIN2 PE=4 SV=2	BOVIN	17.73	9	0.6	0.88	1.05	0.54	0.81	0.95	0.51	0.74	0.89	0.23	0.78
871	sp|Q2KJI7|AFG32_BOVIN	AFG3-like protein 2 OS=Bos taurus GN=AFG3L2 PE=2 SV=1	BOVIN	17.72	13	1.03	0.97	1.01	0.96	0.91	0.95	1.07	1.01	1.06	0.05	1
872	tr|A0JN77|A0JN77_BOVIN	Dihydroxyacetone kinase 2 homolog (S. cerevisiae) OS=Bos taurus GN=DAK PE=2 SV=1	BOVIN	17.72	11	1	1.22	1.15	0.89	1.09	1.02	1.26	1.53	1.43	0.17	1.18
873	sp|Q29RK1|CISY_BOVIN	Citrate synthase, mitochondrial OS=Bos taurus GN=CS PE=1 SV=1	BOVIN	17.72	10	1.58	1.47	1.91	1.36	1.25	1.61	1.38	1.27	1.63	0.13	1.5
874	tr|F1MMU4|F1MMU4_BOVIN	Uncharacterized protein OS=Bos taurus GN=H1FX PE=1 SV=2	BOVIN	17.71	16	0.39	0.65	0.54	0.51	0.89	0.72	0.33	0.56	0.47	0.29	0.56
875	tr|F1N0A4|F1N0A4_BOVIN	Uncharacterized protein OS=Bos taurus GN=ACAD9 PE=3 SV=1	BOVIN	17.7	9	0.61	1.04	0.58	0.74	1.31	0.7	0.84	1.46	0.8	0.32	0.9
876	tr|F1MPI4|F1MPI4_BOVIN	Uncharacterized protein OS=Bos taurus GN=POFUT2 PE=4 SV=1	BOVIN	17.68	10	1.39	1.43	1.1	1.34	1.37	1.06	1.41	1.45	1.11	0.12	1.29
877	tr|Q0IIH5|Q0IIH5_BOVIN	Nucleobindin 2 OS=Bos taurus GN=NUCB2 PE=1 SV=1	BOVIN	17.67	11	1.92	1.6	0.77	1.85	1.54	0.74	1.75	1.45	0.71	0.34	1.37
878	sp|P21856|GDIA_BOVIN	Rab GDP dissociation inhibitor alpha OS=Bos taurus GN=GDI1 PE=1 SV=1	BOVIN	17.66	27	0.69	0.56	0.83	0.82	0.67	0.98	0.9	0.74	1.08	0.19	0.81
879	tr|F1ME15|F1ME15_BOVIN	Myosin regulatory light chain 2, ventricular/cardiac muscle isoform OS=Bos taurus GN=MYL2 PE=4 SV=1	BOVIN	17.66	14	0.81	6.14	2.49	0.42	3.13	1.34	0.18	1.27	0.52	0.99	1.81
880	sp|A4FUA8|CAZA1_BOVIN	F-actin-capping protein subunit alpha-1 OS=Bos taurus GN=CAPZA1 PE=2 SV=1	BOVIN	17.65	13	0.94	0.98	1.03	0.95	0.98	1.03	0.97	1.01	1.07	0.04	0.99
881	tr|F1MFK1|F1MFK1_BOVIN	Uncharacterized protein OS=Bos taurus GN=PKN2 PE=4 SV=2	BOVIN	17.64	10	0.92	0.96	0.97	0.94	0.98	0.99	0.96	1.01	1.02	0.03	0.97
882	tr|Q1RMM9|Q1RMM9_BOVIN	Alpha-N-acetylgalactosaminidase OS=Bos taurus GN=NAGA PE=2 SV=1	BOVIN	17.64	13	1.27	0.96	0.89	1.11	0.84	0.77	1.67	1.26	1.17	0.24	1.1
883	tr|A5PJQ1|A5PJQ1_BOVIN	DEK protein OS=Bos taurus GN=DEK PE=2 SV=1	BOVIN	17.64	9	1.06	0.97	1.06	1.09	1	1.09	1.1	1	1.09	0.04	1.05
884	tr|Q17QH2|Q17QH2_BOVIN	MAP2K2 protein OS=Bos taurus GN=MAP2K2 PE=2 SV=1	BOVIN	17.63	11	1.04	1.01	0.89	1	0.97	0.86	1.11	1.08	0.94	0.08	0.99
885	tr|F1N218|F1N218_BOVIN	Uncharacterized protein OS=Bos taurus GN=NOP58 PE=4 SV=2	BOVIN	17.62	10	0.9	0.87	1.1	0.95	0.92	1.16	1.06	1.01	1.28	0.12	1.03
886	tr|A7MB83|A7MB83_BOVIN	PLOD2 protein OS=Bos taurus GN=PLOD2 PE=2 SV=1	BOVIN	17.61	11	1.5	1.28	1.58	1.27	1.06	1.33	0.81	0.68	0.86	0.26	1.15
887	tr|E1BJV0|E1BJV0_BOVIN	Uncharacterized protein OS=Bos taurus GN=EHD4 PE=4 SV=1	BOVIN	17.61	12	1.01	0.92	1.31	1	0.92	1.29	1.04	0.95	1.34	0.15	1.09
888	sp|O02691|HCD2_BOVIN	3-hydroxyacyl-CoA dehydrogenase type-2 OS=Bos taurus GN=HSD17B10 PE=1 SV=3	BOVIN	17.61	11	1.02	1.06	0.95	1.09	1.14	1.02	1.08	1.12	1	0.05	1.05
889	tr|A6QP94|A6QP94_BOVIN	LAS1L protein OS=Bos taurus GN=LAS1L PE=2 SV=1	BOVIN	17.6	12	1.03	0.98	1.01	1.03	0.99	1.02	1.07	1.02	1.05	0.02	1.02
890	tr|F1MNF9|F1MNF9_BOVIN	Uncharacterized protein OS=Bos taurus GN=MPRIP PE=4 SV=2	BOVIN	17.59	9	0.71	0.9	1.04	0.7	0.88	1.01	0.63	0.79	0.91	0.16	0.84
891	sp|F1N4E5|TOIP1_BOVIN	Torsin-1A-interacting protein 1 OS=Bos taurus GN=TOR1AIP1 PE=3 SV=2	BOVIN	17.59	9	0.95	0.92	0.89	0.92	0.89	0.86	1.06	1.02	0.98	0.07	0.94
892	sp|P02694|RET1_BOVIN	Retinol-binding protein 1 OS=Bos taurus GN=RBP1 PE=1 SV=4	BOVIN	17.59	16	0.7	0.29	0.9	0.7	0.29	0.9	0.55	0.23	0.7	0.42	0.58
893	tr|F1N672|F1N672_BOVIN	Uncharacterized protein (Fragment) OS=Bos taurus GN=TM9SF2 PE=4 SV=2	BOVIN	17.58	13	1.09	1.06	0.93	1.11	1.08	0.95	1.06	1.03	0.91	0.07	1.02
894	tr|F1MJW7|F1MJW7_BOVIN	Uncharacterized protein (Fragment) OS=Bos taurus GN=SRL PE=4 SV=2	BOVIN	17.57	11	0.3	4.25	2.03	0.23	3.16	1.53	0.09	1.15	0.54	0.92	1.48
895	tr|A5D7G1|A5D7G1_BOVIN	OGT protein OS=Bos taurus GN=OGT PE=2 SV=1	BOVIN	17.51	10	1.01	1.02	1.03	1	1.01	1.02	1.01	1.02	1.04	0.01	1.02
896	sp|Q2KIL5|PDIA5_BOVIN	Protein disulfide-isomerase A5 OS=Bos taurus GN=PDIA5 PE=2 SV=1	BOVIN	17.51	10	1.36	1.17	0.92	1.18	1.01	0.8	1.17	1.01	0.79	0.17	1.05
897	sp|Q24K02|IDE_BOVIN	Insulin-degrading enzyme OS=Bos taurus GN=IDE PE=2 SV=1	BOVIN	17.5	14	0.92	0.99	0.97	0.92	0.99	0.97	0.91	0.99	0.97	0.03	0.96
898	sp|Q3MHP5|DRG1_BOVIN	Developmentally-regulated GTP-binding protein 1 OS=Bos taurus GN=DRG1 PE=2 SV=1	BOVIN	17.5	13	0.96	1.05	1.01	0.95	1.04	1.01	0.96	1.05	1.01	0.03	1
899	tr|E1BQ16|E1BQ16_BOVIN	Uncharacterized protein OS=Bos taurus GN=MGEA5 PE=4 SV=2	BOVIN	17.5	11	0.93	0.59	1.06	1.11	0.68	1.25	1.05	0.64	1.19	0.25	0.94
900	tr|F1MLS2|F1MLS2_BOVIN	Uncharacterized protein (Fragment) OS=Bos taurus GN=TRIO PE=4 SV=2	BOVIN	17.49	17	0.96	0.99	0.92	1	1.03	0.95	0.99	1.02	0.95	0.03	0.98
901	sp|A5D7A0|EFHD2_BOVIN	EF-hand domain-containing protein D2 OS=Bos taurus GN=EFHD2 PE=2 SV=1	BOVIN	17.49	10	1.11	1.04	0.63	0.78	0.74	0.45	1.1	1.03	0.64	0.27	0.83
902	tr|F1N746|F1N746_BOVIN	Uncharacterized protein OS=Bos taurus GN=RABGAP1 PE=4 SV=2	BOVIN	17.48	12	1.02	1.01	1.07	0.98	0.97	1.03	0.96	0.95	1.01	0.03	1
903	tr|Q2KIT8|Q2KIT8_BOVIN	Tissue specific transplantation antigen P35B OS=Bos taurus GN=TSTA3 PE=2 SV=1	BOVIN	17.44	10	0.99	1.01	0.9	1	1.03	0.92	1.08	1.11	0.98	0.06	1
904	tr|F1MY16|F1MY16_BOVIN	Uncharacterized protein (Fragment) OS=Bos taurus GN=AKAP13 PE=4 SV=2	BOVIN	17.41	13	0.9	0.93	0.98	0.96	1	1.05	0.93	0.96	1.01	0.05	0.97
905	tr|F1N339|F1N339_BOVIN	Tyrosine-protein phosphatase non-receptor type OS=Bos taurus GN=PTPN11 PE=3 SV=2	BOVIN	17.4	13	1.1	0.98	1.04	1.09	0.97	1.02	1.1	0.98	1.03	0.05	1.03
906	tr|G3X8E2|G3X8E2_BOVIN	Uncharacterized protein (Fragment) OS=Bos taurus GN=VPS4A PE=3 SV=1	BOVIN	17.38	10	1.03	1.03	0.95	0.98	0.98	0.91	0.97	0.97	0.9	0.04	0.97
907	tr|E1B7Q0|E1B7Q0_BOVIN	Protein Hook homolog 3 OS=Bos taurus GN=HOOK3 PE=4 SV=1	BOVIN	17.37	16	1	0.96	1	1.04	1	1.04	1.06	1.02	1.06	0.03	1.02
908	sp|Q2KIK0|SGT1_BOVIN	Protein SGT1 homolog OS=Bos taurus GN=SUGT1 PE=2 SV=1	BOVIN	17.35	12	0.95	0.95	0.93	1.05	1.04	1.02	1.04	1.03	1.02	0.04	1
909	sp|P17248|SYWC_BOVIN	Tryptophan--tRNA ligase, cytoplasmic OS=Bos taurus GN=WARS PE=1 SV=3	BOVIN	17.34	11	0.94	0.95	0.92	1.02	1.03	1	0.95	0.96	0.94	0.04	0.97
910	tr|F1N605|F1N605_BOVIN	Uncharacterized protein (Fragment) OS=Bos taurus GN=PICALM PE=4 SV=1	BOVIN	17.32	10	1.38	1.38	0.97	0.84	0.84	0.6	1.14	1.14	0.79	0.25	1.01
911	tr|E1BPI7|E1BPI7_BOVIN	Uncharacterized protein OS=Bos taurus GN=MON2 PE=4 SV=2	BOVIN	17.3	21	0.93	0.93	0.67	1.18	1.16	0.85	1.1	1.1	0.82	0.17	0.97
912	tr|F1MYQ8|F1MYQ8_BOVIN	Uncharacterized protein OS=Bos taurus GN=LOC516355 PE=4 SV=2	BOVIN	17.3	9	1	1.03	1.04	0.98	1.01	1.02	1.03	1.06	1.07	0.02	1.03
913	tr|F1MLG1|F1MLG1_BOVIN	Uncharacterized protein OS=Bos taurus GN=SRPRB PE=4 SV=2	BOVIN	17.27	9	1.45	1.25	0.87	1.16	0.99	0.71	1.24	1.05	0.76	0.22	1.05
914	tr|E1BN63|E1BN63_BOVIN	Uncharacterized protein OS=Bos taurus GN=WNK1 PE=4 SV=2	BOVIN	17.25	11	1.09	0.9	1.08	1.04	0.86	1.03	1.09	0.9	1.08	0.09	1
915	tr|Q0III1|Q0III1_BOVIN	Methylmalonyl Coenzyme A mutase OS=Bos taurus GN=MUT PE=2 SV=1	BOVIN	17.24	11	1.18	1.47	1.37	0.98	1.22	1.13	0.84	1.04	0.96	0.17	1.13
916	sp|A2VE53|IKIP_BOVIN	Inhibitor of nuclear factor kappa-B kinase-interacting protein OS=Bos taurus GN=IKBIP PE=2 SV=1	BOVIN	17.23	11	1.47	1.36	0.74	1.29	1.19	0.66	1.6	1.49	0.81	0.28	1.18
917	sp|P51122|AN32A_BOVIN	Acidic leucine-rich nuclear phosphoprotein 32 family member A OS=Bos taurus GN=ANP32A PE=1 SV=2	BOVIN	17.22	13	0.95	0.88	1.01	0.94	0.87	1	1.05	0.97	1.12	0.08	0.98
918	tr|E1BLG8|E1BLG8_BOVIN	Uncharacterized protein OS=Bos taurus GN=AMPD2 PE=4 SV=2	BOVIN	17.21	10	1.11	0.95	0.95	1.2	1.03	1.04	1.09	0.93	0.94	0.09	1.03
919	sp|P11966|ODPB_BOVIN	Pyruvate dehydrogenase E1 component subunit beta, mitochondrial OS=Bos taurus GN=PDHB PE=1 SV=2	BOVIN	17.18	11	0.98	1.03	1	0.95	1	0.97	1.01	1.06	1.03	0.03	1
920	sp|Q9XSA7|CLIC4_BOVIN	Chloride intracellular channel protein 4 OS=Bos taurus GN=CLIC4 PE=2 SV=3	BOVIN	17.1	11	1.03	0.97	0.92	1.01	0.95	0.9	1.04	0.98	0.94	0.05	0.97
921	sp|A7MB35|ODPA_BOVIN	Pyruvate dehydrogenase E1 component subunit alpha, somatic form, mitochondrial OS=Bos taurus GN=PDHA1 PE=2 SV=1	BOVIN	17.08	10	0.76	0.9	0.53	0.86	1.02	0.6	0.92	1.1	0.65	0.22	0.82
922	tr|F1MYN5|F1MYN5_BOVIN	Fibulin-1 OS=Bos taurus GN=FBLN1 PE=3 SV=2	BOVIN	17.08	14	1.45	0.79	2.21	0.93	0.53	1.37	0.69	0.38	1.02	0.51	1.04
923	sp|P51176|TGM2_BOVIN	Protein-glutamine gamma-glutamyltransferase 2 OS=Bos taurus GN=TGM2 PE=1 SV=1	BOVIN	17.07	9	0.24	0.49	0.41	0.24	0.5	0.42	0.26	0.54	0.45	0.28	0.39
924	tr|G3MZT8|G3MZT8_BOVIN	Uncharacterized protein OS=Bos taurus GN=LTBP4 PE=4 SV=1	BOVIN	17.07	10	0.62	0.96	0.78	0.55	0.86	0.7	0.5	0.78	0.63	0.2	0.71
925	sp|Q0VCY7|SRSF1_BOVIN	Serine/arginine-rich splicing factor 1 OS=Bos taurus GN=SRSF1 PE=2 SV=1	BOVIN	17.07	9	1.32	0.93	1.82	1.27	0.89	1.72	1.21	0.88	1.64	0.26	1.3
926	sp|Q3MHY1|CSRP1_BOVIN	Cysteine and glycine-rich protein 1 OS=Bos taurus GN=CSRP1 PE=2 SV=3	BOVIN	17.06	12	1	0.75	0.65	0.71	0.53	0.48	0.7	0.52	0.47	0.25	0.65
927	tr|Q9XSW5|Q9XSW5_BOVIN	Anion exchange protein OS=Bos taurus GN=BEB3 PE=2 SV=1	BOVIN	17.06	10	0.28	1.09	0.21	0.78	3.08	0.64	0.41	1.54	0.31	0.93	0.93
928	tr|F1MZ21|F1MZ21_BOVIN	Uncharacterized protein OS=Bos taurus GN=SART1 PE=4 SV=1	BOVIN	17.05	11	0.9	0.77	1.14	1.01	0.86	1.27	0.9	0.77	1.14	0.17	0.97
929	tr|F1ML12|F1ML12_BOVIN	Glutaredoxin-3 OS=Bos taurus GN=GLRX3 PE=4 SV=2	BOVIN	17.04	14	1.04	0.98	0.98	1.01	0.95	0.95	1.05	0.99	0.99	0.03	0.99
930	tr|F1MFJ6|F1MFJ6_BOVIN	Uncharacterized protein OS=Bos taurus GN=TBL1XR1 PE=4 SV=2	BOVIN	17.04	11	0.98	0.97	0.99	0.95	0.95	0.95	1.02	1	1.02	0.03	0.98
931	tr|F2Z4E7|F2Z4E7_BOVIN	Uncharacterized protein OS=Bos taurus GN=ILF2 PE=4 SV=1	BOVIN	17.02	12	1.08	1.01	1.04	1	0.94	0.96	1.09	1.03	1.05	0.05	1.02
932	tr|E1BBK8|E1BBK8_BOVIN	Uncharacterized protein OS=Bos taurus GN=PPFIA1 PE=4 SV=2	BOVIN	17	14	0.96	0.97	0.96	0.96	0.98	0.96	0.97	0.98	0.97	0.01	0.97
933	sp|Q3MHF7|MTAP_BOVIN	S-methyl-5'-thioadenosine phosphorylase OS=Bos taurus GN=MTAP PE=1 SV=1	BOVIN	16.98	12	1	0.94	0.98	1.01	0.95	0.99	1.13	1.06	1.11	0.06	1.02
934	tr|Q17QG8|Q17QG8_BOVIN	Histone H2A OS=Bos taurus GN=H2AFX PE=2 SV=1	BOVIN	16.95	26	1.02	1.01	1.11	0.98	0.98	1.07	1	0.99	1.09	0.04	1.03
935	sp|Q2TBQ5|RL7A_BOVIN	60S ribosomal protein L7a OS=Bos taurus GN=RPL7A PE=2 SV=3	BOVIN	16.94	17	0.65	1.29	0.88	0.68	1.34	0.91	0.41	0.82	0.56	0.35	0.84
936	tr|F1MBQ0|F1MBQ0_BOVIN	Uncharacterized protein (Fragment) OS=Bos taurus GN=DYNC1LI2 PE=4 SV=1	BOVIN	16.93	11	0.99	1	0.98	0.97	0.97	0.95	1.02	1.03	1.01	0.02	0.99
937	tr|F1N6U4|F1N6U4_BOVIN	Uncharacterized protein OS=Bos taurus GN=SEPT9 PE=3 SV=2	BOVIN	16.9	15	1.64	1.34	1.98	1.92	1.54	2.23	0.86	0.7	1.05	0.34	1.47
938	tr|E1B925|E1B925_BOVIN	Uncharacterized protein (Fragment) OS=Bos taurus GN=ARID1A PE=4 SV=2	BOVIN	16.9	10	1.02	1	1	1.05	1.03	1.03	1.03	1.01	1.01	0.01	1.02
939	tr|F1N405|F1N405_BOVIN	Reticulon OS=Bos taurus GN=RTN4 PE=1 SV=1	BOVIN	16.9	19	0.65	0.7	0.95	0.81	0.89	1.25	0.58	0.64	0.86	0.24	0.81
940	sp|Q1JQB2|BUB3_BOVIN	Mitotic checkpoint protein BUB3 OS=Bos taurus GN=BUB3 PE=2 SV=1	BOVIN	16.89	10	1.2	0.87	1.28	1.09	0.8	1.17	1.19	0.86	1.26	0.16	1.08
941	tr|E1BA21|E1BA21_BOVIN	Transcription factor A, mitochondrial OS=Bos taurus GN=TFAM PE=4 SV=2	BOVIN	16.89	9	0.95	0.98	1.01	1	1.04	1.06	1	1.03	1.06	0.03	1.01
942	tr|F1MFQ9|F1MFQ9_BOVIN	Uncharacterized protein OS=Bos taurus GN=CHAMP1 PE=4 SV=2	BOVIN	16.89	8	1.04	1.04	1.07	1.04	1.05	1.07	0.99	0.99	1.02	0.03	1.03
943	sp|A6QLY2|GPX7_BOVIN	Glutathione peroxidase 7 OS=Bos taurus GN=GPX7 PE=2 SV=1	BOVIN	16.88	15	1.29	1.6	0.82	0.91	1.12	0.59	1.82	2.15	1.15	0.37	1.27
944	sp|Q3T030|PRS6B_BOVIN	26S protease regulatory subunit 6B OS=Bos taurus GN=PSMC4 PE=2 SV=1	BOVIN	16.88	9	1	0.98	1.01	0.97	0.96	0.98	1.01	1	1.02	0.02	0.99
945	sp|Q3T057|RL23_BOVIN	60S ribosomal protein L23 OS=Bos taurus GN=RPL23 PE=2 SV=2	BOVIN	16.87	13	0.86	0.91	0.71	0.65	0.69	0.54	0.72	0.77	0.62	0.15	0.72
946	sp|P04896|GNAS2_BOVIN	Guanine nucleotide-binding protein G(s) subunit alpha isoforms short OS=Bos taurus GN=GNAS PE=1 SV=1	BOVIN	16.85	12	0.99	0.95	0.95	0.97	0.93	0.94	0.98	0.94	0.95	0.02	0.96
947	sp|Q5EA61|KCRB_BOVIN	Creatine kinase B-type OS=Bos taurus GN=CKB PE=1 SV=1	BOVIN	16.85	15	0.38	0.65	0.24	0.33	0.53	0.21	0.31	0.51	0.2	0.41	0.37
948	tr|F1MJ28|F1MJ28_BOVIN	Alpha-1,4 glucan phosphorylase OS=Bos taurus GN=PYGM PE=3 SV=2	BOVIN	16.83	19	0.78	2.09	1.6	0.64	1.69	1.28	0.57	1.47	1.11	0.39	1.25
949	sp|Q3T0F4|RS10_BOVIN	40S ribosomal protein S10 OS=Bos taurus GN=RPS10 PE=2 SV=1	BOVIN	16.83	10	0.73	0.79	0.72	0.96	1.04	0.96	1.05	1.13	1.05	0.15	0.94
950	tr|Q17QI3|Q17QI3_BOVIN	Acetyl-Coenzyme A acetyltransferase 2 OS=Bos taurus GN=ACAT2 PE=1 SV=1	BOVIN	16.82	12	0.95	0.9	0.95	0.88	0.83	0.9	0.89	0.84	0.9	0.04	0.89
951	tr|F1MMR6|F1MMR6_BOVIN	Cathepsin D OS=Bos taurus GN=CTSD PE=1 SV=1	BOVIN	16.79	14	1.01	1.09	0.97	0.95	1.02	0.91	0.98	1.07	0.95	0.05	0.99
952	sp|Q5EAC2|GSHB_BOVIN	Glutathione synthetase OS=Bos taurus GN=GSS PE=2 SV=1	BOVIN	16.75	11	1.13	1.12	1.17	1.14	1.13	1.19	1.05	1.04	1.09	0.04	1.12
953	tr|E1B9N7|E1B9N7_BOVIN	Uncharacterized protein OS=Bos taurus GN=DHX29 PE=4 SV=1	BOVIN	16.74	16	0.95	0.99	0.98	0.99	1.03	1.02	0.97	1.01	1	0.02	0.99
954	sp|Q865S1|AP3D1_BOVIN	AP-3 complex subunit delta-1 OS=Bos taurus GN=AP3D1 PE=1 SV=2	BOVIN	16.72	11	0.99	0.94	1	1.05	1	1.07	1.02	0.96	1.04	0.04	1.01
955	tr|G3X7K5|G3X7K5_BOVIN	Uncharacterized protein (Fragment) OS=Bos taurus GN=NCOR2 PE=4 SV=1	BOVIN	16.71	10	1.01	0.97	0.99	0.97	0.94	0.95	1.07	1.03	1.04	0.04	1
956	tr|E1BFQ6|E1BFQ6_BOVIN	Uncharacterized protein OS=Bos taurus GN=ITGA6 PE=1 SV=1	BOVIN	16.71	13	0.61	0.77	0.72	0.68	0.85	0.8	0.87	1.1	1.04	0.18	0.82
957	sp|Q3ZBV2|DD19A_BOVIN	ATP-dependent RNA helicase DDX19A OS=Bos taurus GN=DDX19A PE=2 SV=1	BOVIN	16.7	10	1.04	1.03	1	1.04	1.03	0.99	0.99	0.98	0.95	0.03	1.01
958	tr|E1BGE5|E1BGE5_BOVIN	Uncharacterized protein OS=Bos taurus GN=IPO7 PE=4 SV=1	BOVIN	16.69	11	0.94	1.05	0.95	0.9	1.01	0.9	0.85	0.95	0.86	0.07	0.93
959	tr|Q148D3|Q148D3_BOVIN	Fumarate hydratase OS=Bos taurus GN=FH PE=1 SV=1	BOVIN	16.69	11	0.74	1.26	0.9	0.72	1.19	0.86	0.69	1.16	0.84	0.22	0.93
960	tr|F1N2K1|F1N2K1_BOVIN	Uncharacterized protein OS=Bos taurus GN=PCYOX1 PE=4 SV=2	BOVIN	16.68	10	0.75	0.81	0.68	0.72	0.79	0.67	0.86	0.95	0.82	0.11	0.78
961	tr|A5PJB5|A5PJB5_BOVIN	CRABP2 protein OS=Bos taurus GN=CRABP2 PE=2 SV=1	BOVIN	16.67	14	2.13	2.11	4.79	2.61	2.63	5.97	1.84	1.79	4.21	0.45	3.12
962	tr|E1BDK6|E1BDK6_BOVIN	Uncharacterized protein OS=Bos taurus GN=LAMB2 PE=4 SV=2	BOVIN	16.66	13	0.69	0.76	0.46	0.74	0.82	0.49	0.99	1.09	0.64	0.26	0.74
963	tr|F1MQ85|F1MQ85_BOVIN	Uncharacterized protein OS=Bos taurus GN=ATRX PE=4 SV=2	BOVIN	16.65	13	1	1	1.02	0.98	0.98	1	1.01	1.01	1.03	0.01	1
964	tr|F1MWR3|F1MWR3_BOVIN	Electron transfer flavoprotein subunit alpha, mitochondrial OS=Bos taurus GN=ETFA PE=1 SV=1	BOVIN	16.65	13	1	0.95	1.01	1.07	1.03	1.09	1.06	1.01	1.07	0.04	1.03
965	sp|A2VDZ9|VAPB_BOVIN	Vesicle-associated membrane protein-associated protein B OS=Bos taurus GN=VAPB PE=2 SV=1	BOVIN	16.65	10	1.39	1.53	1.33	1.26	1.39	1.2	1.24	1.37	1.17	0.08	1.32
966	tr|F1MTG3|F1MTG3_BOVIN	Uncharacterized protein OS=Bos taurus GN=FAM21A PE=4 SV=1	BOVIN	16.64	10	1.16	1.21	1.46	1	1.06	1.27	0.85	0.9	1.07	0.16	1.11
967	sp|P61286|PABP1_BOVIN	Polyadenylate-binding protein 1 OS=Bos taurus GN=PABPC1 PE=2 SV=1	BOVIN	16.63	21	1.18	1.04	1.07	1.26	1.11	1.14	1.02	0.9	0.92	0.1	1.07
968	sp|E1BNQ4|NNRD_BOVIN	ATP-dependent (S)-NAD(P)H-hydrate dehydratase OS=Bos taurus GN=CARKD PE=3 SV=1	BOVIN	16.6	9	1	0.95	0.94	1.03	0.97	0.95	1	0.95	0.93	0.03	0.97
969	sp|P62998|RAC1_BOVIN	Ras-related C3 botulinum toxin substrate 1 OS=Bos taurus GN=RAC1 PE=1 SV=1	BOVIN	16.6	9	1.04	1.17	1.04	0.83	0.93	0.82	0.93	1.05	0.93	0.11	0.97
970	tr|A5D7G6|A5D7G6_BOVIN	STT3B protein OS=Bos taurus GN=STT3B PE=2 SV=1	BOVIN	16.59	12	0.9	1	0.9	0.88	0.98	0.88	0.9	1.01	0.9	0.05	0.93
971	tr|F1N7F3|F1N7F3_BOVIN	Uncharacterized protein OS=Bos taurus GN=EGFR PE=3 SV=2	BOVIN	16.57	12	0.95	0.96	1.05	0.95	0.96	1.05	0.94	0.95	1.04	0.04	0.98
972	tr|A6QQP0|A6QQP0_BOVIN	MYEF2 protein OS=Bos taurus GN=MYEF2 PE=2 SV=1	BOVIN	16.57	9	0.95	0.95	1.06	0.9	0.9	1	0.98	0.99	1.1	0.06	0.98
973	tr|F6Q087|F6Q087_BOVIN	G1 to S phase transition 1 OS=Bos taurus GN=GSPT1 PE=4 SV=1	BOVIN	16.56	9	0.99	1	0.92	0.98	0.98	0.91	0.93	0.94	0.86	0.05	0.95
974	sp|Q2HJ33|OLA1_BOVIN	Obg-like ATPase 1 OS=Bos taurus GN=OLA1 PE=2 SV=1	BOVIN	16.55	12	0.98	1.02	0.97	0.9	0.93	0.89	0.92	0.95	0.91	0.04	0.94
975	sp|Q08DZ2|PRP4B_BOVIN	Serine/threonine-protein kinase PRP4 homolog OS=Bos taurus GN=PRPF4B PE=2 SV=1	BOVIN	16.54	12	0.58	0.85	1.25	0.82	1.24	1.84	0.7	1.07	1.53	0.35	1.1
976	sp|P13213|SPRC_BOVIN	SPARC OS=Bos taurus GN=SPARC PE=1 SV=2	BOVIN	16.54	13	0.94	1.02	0.72	0.89	0.96	0.7	0.86	0.93	0.68	0.14	0.85
977	tr|F1N214|F1N214_BOVIN	Uncharacterized protein OS=Bos taurus GN=ENAH PE=4 SV=2	BOVIN	16.52	10	0.97	0.95	1.04	0.97	0.96	1.05	0.92	0.91	0.99	0.04	0.97
978	tr|G3MZW6|G3MZW6_BOVIN	Uncharacterized protein OS=Bos taurus GN=FYCO1 PE=4 SV=1	BOVIN	16.5	14	1.03	1	1.04	1.02	0.99	1.03	1.02	0.99	1.04	0.02	1.02
979	sp|Q3SZM9|NAGK_BOVIN	N-acetyl-D-glucosamine kinase OS=Bos taurus GN=NAGK PE=2 SV=1	BOVIN	16.47	8	1.45	1.2	1.42	1.92	1.57	1.89	1.36	1.12	1.33	0.18	1.47
980	tr|E1BLD1|E1BLD1_BOVIN	Uncharacterized protein OS=Bos taurus GN=HECTD1 PE=4 SV=2	BOVIN	16.44	17	1.05	1.01	1.06	1.02	0.99	1.04	0.98	0.95	0.99	0.03	1.01
981	tr|F1N7B5|F1N7B5_BOVIN	Uncharacterized protein OS=Bos taurus GN=CUL5 PE=3 SV=2	BOVIN	16.44	11	0.98	1.11	0.7	0.99	1.14	0.71	1.43	1.63	1.06	0.26	1.08
982	tr|F1N4V5|F1N4V5_BOVIN	Uncharacterized protein OS=Bos taurus GN=NAA15 PE=4 SV=2	BOVIN	16.43	13	0.94	0.99	0.95	0.92	0.96	0.94	0.91	0.96	0.93	0.02	0.95
983	tr|A4IFN6|A4IFN6_BOVIN	Sorting nexin OS=Bos taurus GN=SNX18 PE=1 SV=1	BOVIN	16.42	10	1.07	1.06	0.95	0.99	0.99	0.88	1.05	1.04	0.93	0.06	0.99
984	tr|A7Z090|A7Z090_BOVIN	ANK3 protein OS=Bos taurus GN=ANK3 PE=2 SV=1	BOVIN	16.41	14	1.11	1	2.94	1.54	1.36	4.13	0.58	0.48	1.49	0.69	1.62
985	tr|F6Q234|F6Q234_BOVIN	Uncharacterized protein OS=Bos taurus GN=PEPD PE=3 SV=1	BOVIN	16.41	10	1.02	1.01	0.97	0.98	0.98	0.94	1.07	1.06	1.02	0.04	1
986	sp|P34933|HSP72_BOVIN	Heat shock-related 70 kDa protein 2 OS=Bos taurus GN=HSPA2 PE=2 SV=2	BOVIN	16.4	49	0.35	0.45	0.42	0.36	0.47	0.44	0.51	0.67	0.62	0.21	0.48
987	tr|E1BCZ9|E1BCZ9_BOVIN	Uncharacterized protein OS=Bos taurus GN=ADNP PE=4 SV=1	BOVIN	16.39	10	1.25	1.1	1.14	1.16	1.02	1.06	1.18	1.04	1.08	0.06	1.11
988	sp|P08487|PLCG1_BOVIN	1-phosphatidylinositol 4,5-bisphosphate phosphodiesterase gamma-1 OS=Bos taurus GN=PLCG1 PE=1 SV=1	BOVIN	16.39	9	0.97	0.97	1.01	0.99	1	1.03	0.97	0.98	1.02	0.02	0.99
989	sp|Q1JPJ8|THOP1_BOVIN	Thimet oligopeptidase OS=Bos taurus GN=THOP1 PE=2 SV=3	BOVIN	16.39	10	1.32	1.34	1.25	1.36	1.38	1.28	1.01	1.03	0.95	0.13	1.21
990	tr|E1BFX4|E1BFX4_BOVIN	Uncharacterized protein OS=Bos taurus GN=SGSH PE=4 SV=1	BOVIN	16.38	10	1.41	1.19	1.27	1.38	1.18	1.26	1.39	1.19	1.27	0.07	1.28
991	tr|E1BGS4|E1BGS4_BOVIN	Uncharacterized protein OS=Bos taurus GN=TXLNA PE=4 SV=1	BOVIN	16.36	12	1	0.95	0.95	1.02	0.97	0.96	1	0.95	0.95	0.02	0.97
992	sp|Q76I82|RS15A_BOVIN	40S ribosomal protein S15a OS=Bos taurus GN=RPS15A PE=2 SV=1	BOVIN	16.36	13	0.37	0.82	0.7	0.35	0.75	0.67	0.28	0.65	0.56	0.32	0.57
993	sp|P23196|APEX1_BOVIN	DNA-(apurinic or apyrimidinic site) lyase OS=Bos taurus GN=APEX1 PE=1 SV=2	BOVIN	16.34	9	1.09	1.01	0.84	1.03	0.96	0.82	1.63	1.51	1.26	0.24	1.13
994	sp|Q0P594|PP2AB_BOVIN	Serine/threonine-protein phosphatase 2A catalytic subunit beta isoform OS=Bos taurus GN=PPP2CB PE=1 SV=1	BOVIN	16.31	17	1	0.96	1	0.99	0.95	1	0.97	0.93	0.97	0.02	0.98
995	tr|A6QR01|A6QR01_BOVIN	LRRC47 protein OS=Bos taurus GN=LRRC47 PE=2 SV=1	BOVIN	16.3	11	1.06	1	1	1.05	0.99	0.99	1.02	0.97	0.96	0.03	1
996	tr|E1BE55|E1BE55_BOVIN	Uncharacterized protein OS=Bos taurus GN=SUGP2 PE=4 SV=1	BOVIN	16.3	8	0.95	0.97	1.02	0.95	0.98	1.02	0.96	0.99	1.04	0.03	0.99
997	tr|E1BLY2|E1BLY2_BOVIN	Uncharacterized protein OS=Bos taurus PE=3 SV=2	BOVIN	16.29	11	0.9	0.89	0.97	0.99	0.97	1.07	0.9	0.89	0.97	0.06	0.95
998	sp|P02584|PROF1_BOVIN	Profilin-1 OS=Bos taurus GN=PFN1 PE=1 SV=2	BOVIN	16.29	23	0.95	1.14	1.14	1	1.2	1.21	1.03	1.24	1.24	0.09	1.13
999	sp|P68102|IF2A_BOVIN	Eukaryotic translation initiation factor 2 subunit 1 OS=Bos taurus GN=EIF2S1 PE=2 SV=2	BOVIN	16.27	10	0.96	0.98	0.97	0.93	0.95	0.94	0.99	1.02	1.01	0.03	0.97
1000	sp|P07224|PROS_BOVIN	Vitamin K-dependent protein S OS=Bos taurus GN=PROS1 PE=1 SV=1	BOVIN	16.25	12	1	1.04	1.13	0.95	0.98	1.07	0.86	0.9	0.97	0.08	0.99
1001	tr|F1N0I9|F1N0I9_BOVIN	Uncharacterized protein (Fragment) OS=Bos taurus GN=SART3 PE=4 SV=2	BOVIN	16.22	10	0.97	0.74	0.85	0.97	0.74	0.85	1.2	0.92	1.05	0.15	0.92
1002	sp|A7YWC4|ATAD3_BOVIN	ATPase family AAA domain-containing protein 3 OS=Bos taurus GN=ATAD3 PE=2 SV=1	BOVIN	16.22	9	1.28	0.37	1.14	1.85	0.54	1.61	1.28	0.38	1.12	0.47	1.06
1003	tr|F1MEW4|F1MEW4_BOVIN	Cystathionine beta-synthase OS=Bos taurus GN=CBS PE=3 SV=1	BOVIN	16.21	9	0.9	1.03	1.42	0.96	1.11	1.54	0.67	0.76	1.08	0.25	1.05
1004	tr|Q2T9M8|Q2T9M8_BOVIN	Synaptosomal-associated protein OS=Bos taurus GN=SNAP23 PE=2 SV=1	BOVIN	16.2	9	1.28	1.14	1.2	1.19	1.05	1.12	0.8	0.7	0.74	0.2	1.03
1005	tr|E1BKG4|E1BKG4_BOVIN	Uncharacterized protein (Fragment) OS=Bos taurus GN=PDS5A PE=4 SV=2	BOVIN	16.19	12	0.78	0.71	1.08	0.95	0.84	1.31	0.91	0.82	1.27	0.21	0.96
1006	tr|F1N3A1|F1N3A1_BOVIN	Thrombospondin-1 OS=Bos taurus GN=THBS1 PE=4 SV=1	BOVIN	16.18	10	1.09	1.28	1.29	1.17	1.38	1.39	0.79	0.94	0.95	0.18	1.14
1007	tr|A7Z051|A7Z051_BOVIN	SAPS3 protein OS=Bos taurus GN=SAPS3 PE=2 SV=1	BOVIN	16.17	9	1.06	1	1.09	0.95	0.9	0.99	1.01	0.95	1.05	0.05	1
1008	sp|Q5E966|EIF3I_BOVIN	Eukaryotic translation initiation factor 3 subunit I OS=Bos taurus GN=EIF3I PE=2 SV=1	BOVIN	16.16	11	0.95	0.92	0.91	0.97	0.94	0.93	1.07	1.03	1.02	0.05	0.97
1009	sp|Q0VC16|MIA3_BOVIN	Melanoma inhibitory activity protein 3 OS=Bos taurus GN=MIA3 PE=2 SV=2	BOVIN	16.13	16	1.05	1.05	1.03	1	1	0.98	1.03	1.03	1.01	0.02	1.02
1010	tr|E1BMJ0|E1BMJ0_BOVIN	Uncharacterized protein OS=Bos taurus GN=SERPING1 PE=3 SV=2	BOVIN	16.13	11	0.67	0.73	1.05	0.7	0.77	1.09	0.65	0.71	1.01	0.2	0.82
1011	sp|F1MH07|MICA1_BOVIN	Protein-methionine sulfoxide oxidase MICAL1 OS=Bos taurus GN=MICAL1 PE=2 SV=1	BOVIN	16.12	11	1.5	1.1	1.43	1.74	1.27	1.66	1.61	1.18	1.54	0.14	1.45
1012	tr|A1A4I8|A1A4I8_BOVIN	Uncharacterized protein OS=Bos taurus GN=XPO7 PE=2 SV=1	BOVIN	16.11	9	0.99	0.99	0.95	0.98	0.98	0.95	0.98	0.98	0.95	0.02	0.97
1013	tr|F1MIL9|F1MIL9_BOVIN	Uncharacterized protein OS=Bos taurus GN=GNE PE=4 SV=2	BOVIN	16.11	8	1.07	0.99	0.67	1.04	0.96	0.65	1.1	1.02	0.69	0.19	0.91
1014	tr|E1BLC8|E1BLC8_BOVIN	Uncharacterized protein (Fragment) OS=Bos taurus GN=EIF4G3 PE=4 SV=2	BOVIN	16.1	15	1.19	1.01	1	1.28	1.1	1.09	0.95	0.81	0.8	0.15	1.03
1015	tr|F1MG94|F1MG94_BOVIN	Uncharacterized protein OS=Bos taurus GN=WDR82 PE=4 SV=1	BOVIN	16.07	10	0.92	0.94	0.96	0.96	0.98	1.01	0.91	0.93	0.95	0.03	0.95
1016	tr|A6QR28|A6QR28_BOVIN	Phosphoserine aminotransferase OS=Bos taurus GN=PSAT1 PE=2 SV=1	BOVIN	16.07	12	0.82	1.11	0.96	0.98	1.34	1.17	0.72	0.98	0.86	0.18	0.99
1017	sp|A4FV08|GNPI1_BOVIN	Glucosamine-6-phosphate isomerase 1 OS=Bos taurus GN=GNPDA1 PE=2 SV=1	BOVIN	16.07	11	1.19	1.37	0.97	1.05	1.2	0.86	1.82	2.11	1.54	0.29	1.35
1018	sp|Q3SZX4|CAH3_BOVIN	Carbonic anhydrase 3 OS=Bos taurus GN=CA3 PE=2 SV=3	BOVIN	16.07	13	0.16	0.54	0.08	0.21	0.69	0.1	0.51	1.82	0.24	1.06	0.48
1019	sp|Q3SX44|DDAH2_BOVIN	N(G),N(G)-dimethylarginine dimethylaminohydrolase 2 OS=Bos taurus GN=DDAH2 PE=2 SV=1	BOVIN	16.07	13	1.01	1.02	1.02	0.95	0.96	0.95	0.97	0.99	0.98	0.03	0.98
1020	tr|F1MKX7|F1MKX7_BOVIN	Uncharacterized protein OS=Bos taurus GN=XRN2 PE=4 SV=1	BOVIN	16.06	9	1.03	0.91	1.02	1.09	0.96	1.08	1.06	0.94	1.05	0.06	1.01
1021	tr|F1N0Y1|F1N0Y1_BOVIN	Uncharacterized protein OS=Bos taurus GN=SCRIB PE=4 SV=2	BOVIN	16.05	13	0.94	1.01	1.05	0.87	0.94	0.98	0.88	0.95	0.99	0.06	0.96
1022	tr|Q5GN72|Q5GN72_BOVIN	Alpha-1-acid glycoprotein OS=Bos taurus GN=agp PE=2 SV=2	BOVIN	16.05	11	0.44	1.14	4.57	0.16	0.36	1.49	0.26	0.6	2.61	1.06	1.29
1023	tr|Q08DL9|Q08DL9_BOVIN	Signal transducing adaptor molecule (SH3 domain and ITAM motif) 1 OS=Bos taurus GN=STAM PE=2 SV=1	BOVIN	16.05	10	0.98	0.98	0.98	0.98	0.98	0.98	0.98	0.98	0.99	0	0.98
1024	sp|A1L520|ARFG2_BOVIN	ADP-ribosylation factor GTPase-activating protein 2 OS=Bos taurus GN=ARFGAP2 PE=2 SV=1	BOVIN	16.03	11	1.02	0.96	1.04	0.95	0.9	0.96	0.98	0.93	1	0.04	0.97
1025	tr|E1BLZ8|E1BLZ8_BOVIN	Uncharacterized protein (Fragment) OS=Bos taurus GN=EIF3F PE=3 SV=2	BOVIN	16.03	10	0.96	1.02	0.98	0.94	0.99	0.95	0.95	1.01	0.97	0.03	0.98
1026	tr|E1BM23|E1BM23_BOVIN	Uncharacterized protein OS=Bos taurus GN=ARHGAP5 PE=4 SV=2	BOVIN	16.02	12	0.94	1.01	0.99	1.01	1.1	1.07	0.98	1.06	1.04	0.05	1.02
1027	tr|A6H7E3|A6H7E3_BOVIN	PDZ and LIM domain 1 OS=Bos taurus GN=PDLIM1 PE=1 SV=1	BOVIN	16.02	9	1.64	1.36	1.84	1.38	1.13	1.54	1.26	1.04	1.41	0.17	1.4
1028	sp|Q3T0C7|STMN1_BOVIN	Stathmin OS=Bos taurus GN=STMN1 PE=2 SV=3	BOVIN	16.01	14	1.07	1	1.06	1.08	1.01	1.07	1.05	0.98	1.04	0.03	1.04
1029	sp|Q3ZCC9|SEC13_BOVIN	Protein SEC13 homolog OS=Bos taurus GN=SEC13 PE=2 SV=1	BOVIN	16.01	13	1.22	0.88	0.82	1.37	0.97	0.91	1.27	0.91	0.86	0.19	1.02
1030	sp|Q2TBS9|SMU1_BOVIN	WD40 repeat-containing protein SMU1 OS=Bos taurus GN=SMU1 PE=2 SV=1	BOVIN	16.01	10	1.03	1.05	1.05	0.99	1.02	1.01	0.99	1.01	1	0.02	1.02
1031	sp|P25708|NDUV1_BOVIN	NADH dehydrogenase [ubiquinone] flavoprotein 1, mitochondrial OS=Bos taurus GN=NDUFV1 PE=1 SV=2	BOVIN	16	12	1.49	1.14	1.26	1.16	0.9	0.99	1.42	1.09	1.2	0.15	1.18
1032	sp|P38409|GNA11_BOVIN	Guanine nucleotide-binding protein subunit alpha-11 OS=Bos taurus GN=GNA11 PE=2 SV=2	BOVIN	16	10	0.95	0.87	0.97	0.97	0.89	0.98	0.97	0.89	0.98	0.05	0.94
1033	sp|P08166|KAD2_BOVIN	Adenylate kinase 2, mitochondrial OS=Bos taurus GN=AK2 PE=1 SV=2	BOVIN	16	9	0.93	1.02	0.95	0.95	1.04	0.97	0.98	1.07	1	0.04	0.99
1034	tr|F1MPU4|F1MPU4_BOVIN	Uncharacterized protein OS=Bos taurus GN=MYOT PE=4 SV=1	BOVIN	16	9	3.16	29.92	18.88	0.16	2.68	0.96	0.14	2.51	0.93	1.5	6.59
1035	sp|Q07537|GALT1_BOVIN	Polypeptide N-acetylgalactosaminyltransferase 1 OS=Bos taurus GN=GALNT1 PE=1 SV=1	BOVIN	16	8	1.21	1.28	1.16	1.13	1.19	1.09	1.09	1.14	1.04	0.06	1.15
1036	sp|Q0II59|PDXK_BOVIN	Pyridoxal kinase OS=Bos taurus GN=PDXK PE=2 SV=1	BOVIN	16	10	1.2	0.83	1.04	1.16	0.79	0.98	0.95	0.65	0.81	0.18	0.93
1037	sp|Q3T000|YKT6_BOVIN	Synaptobrevin homolog YKT6 OS=Bos taurus GN=YKT6 PE=2 SV=1	BOVIN	16	8	1.34	1.08	1.06	1.25	1	0.97	1.21	0.97	0.95	0.12	1.09
1038	tr|F1MET0|F1MET0_BOVIN	Uncharacterized protein OS=Bos taurus GN=PLOD3 PE=4 SV=1	BOVIN	15.99	9	1.69	1.56	1.24	1.43	1.32	1.05	1.69	1.56	1.24	0.15	1.42
1039	sp|Q08DB5|STX5_BOVIN	Syntaxin-5 OS=Bos taurus GN=STX5 PE=2 SV=1	BOVIN	15.99	9	1.12	1.12	1.1	1.07	1.06	1.05	1.02	1.01	1	0.04	1.06
1040	sp|A6QPT7|ERAP2_BOVIN	Endoplasmic reticulum aminopeptidase 2 OS=Bos taurus GN=ERAP2 PE=2 SV=1	BOVIN	15.97	10	0.77	1.01	0.98	0.6	0.74	0.72	0.6	0.75	0.74	0.18	0.77
1041	tr|G3X6L8|G3X6L8_BOVIN	Uncharacterized protein OS=Bos taurus GN=NIPSNAP3A PE=4 SV=1	BOVIN	15.97	13	1.84	1.77	1.46	0.95	0.91	0.75	1.19	1.14	0.94	0.3	1.22
1042	sp|Q2KJI3|FA49B_BOVIN	Protein FAM49B OS=Bos taurus GN=FAM49B PE=2 SV=1	BOVIN	15.97	10	0.97	1.02	1.03	0.99	1.04	1.05	0.94	0.99	1	0.03	1
1043	tr|F1N206|F1N206_BOVIN	Dihydrolipoyl dehydrogenase OS=Bos taurus GN=DLD PE=1 SV=2	BOVIN	15.95	12	0.73	1.1	0.85	0.66	0.99	0.77	0.78	1.16	0.9	0.18	0.88
1044	tr|G3X736|G3X736_BOVIN	Uncharacterized protein OS=Bos taurus GN=COPS2 PE=4 SV=1	BOVIN	15.94	11	1.02	1.02	0.99	1.04	1.05	1.01	1.01	1.02	0.99	0.02	1.02
1045	sp|P62157|CALM_BOVIN	Calmodulin OS=Bos taurus GN=CALM PE=1 SV=2	BOVIN	15.94	19	0.43	0.64	0.35	0.42	0.66	0.37	1.26	1.87	0.83	0.63	0.76
1046	tr|Q3ZBG1|Q3ZBG1_BOVIN	RAB14 protein OS=Bos taurus GN=RAB14 PE=2 SV=2	BOVIN	15.93	10	0.62	0.7	0.36	0.82	0.91	0.48	0.84	0.92	0.49	0.28	0.68
1047	sp|Q3SWY2|ILK_BOVIN	Integrin-linked protein kinase OS=Bos taurus GN=ILK PE=2 SV=1	BOVIN	15.92	12	0.95	1.21	0.88	0.72	0.95	0.68	0.82	1.07	0.77	0.18	0.89
1048	tr|Q5E9F1|Q5E9F1_BOVIN	B-cell receptor-associated protein 31 OS=Bos taurus GN=BCAP31 PE=2 SV=1	BOVIN	15.92	17	0.93	0.95	0.55	0.83	0.85	0.51	0.96	0.98	0.59	0.23	0.79
1049	tr|F1N5J8|F1N5J8_BOVIN	Uncharacterized protein OS=Bos taurus GN=DECR1 PE=1 SV=1	BOVIN	15.89	13	0.91	1.71	0.73	0.79	1.49	0.64	0.86	1.6	0.69	0.38	1.04
1050	sp|P17697|CLUS_BOVIN	Clusterin OS=Bos taurus GN=CLU PE=1 SV=1	BOVIN	15.87	10	0.66	0.68	0.65	0.65	0.66	0.64	0.67	0.67	0.66	0.02	0.66
1051	tr|Q32S38|Q32S38_BOVIN	Glutamate-cysteine ligase catalytic subunit OS=Bos taurus GN=GCLC PE=4 SV=1	BOVIN	15.86	9	0.88	1.32	0.77	0.99	1.49	0.88	1.02	1.54	0.9	0.25	1.09
1052	tr|A6QLB2|A6QLB2_BOVIN	DDX23 protein OS=Bos taurus GN=DDX23 PE=2 SV=1	BOVIN	15.86	9	0.97	0.97	0.98	1.02	1.02	1.03	1.06	1.06	1.07	0.03	1.02
1053	sp|Q5E9F5|TAGL2_BOVIN	Transgelin-2 OS=Bos taurus GN=TAGLN2 PE=2 SV=3	BOVIN	15.85	9	0.31	0.72	0.51	0.33	0.74	0.52	0.26	0.58	0.42	0.34	0.49
1054	sp|P79132|CAV1_BOVIN	Caveolin-1 OS=Bos taurus GN=CAV1 PE=2 SV=1	BOVIN	15.83	11	0.97	1.03	1.05	1.07	1.13	1.15	1.57	1.67	1.67	0.22	1.26
1055	tr|A6H783|A6H783_BOVIN	VDAC5P protein OS=Bos taurus GN=VDAC5P PE=2 SV=1	BOVIN	15.81	12	1.47	1.2	1.2	1.45	1.18	1.17	1.41	1.15	1.12	0.1	1.26
1056	tr|A5D9F0|A5D9F0_BOVIN	Calcium/calmodulin-dependent protein kinase II delta OS=Bos taurus GN=CAMK2D PE=1 SV=1	BOVIN	15.8	10	1.22	1.07	0.89	1.11	0.97	0.82	1.6	1.41	1.18	0.21	1.14
1057	tr|F1MHR3|F1MHR3_BOVIN	Uncharacterized protein (Fragment) OS=Bos taurus GN=ALDH1A3 PE=3 SV=2	BOVIN	15.76	10	0.2	0.88	0.4	0.16	0.69	0.32	0.27	1.13	0.53	0.61	0.51
1058	sp|Q32LE5|ASGL1_BOVIN	Isoaspartyl peptidase/L-asparaginase OS=Bos taurus GN=ASRGL1 PE=2 SV=1	BOVIN	15.76	10	0.67	0.94	0.67	0.79	1.11	0.79	0.66	0.94	0.66	0.19	0.8
1059	sp|Q1RMR2|RU17_BOVIN	U1 small nuclear ribonucleoprotein 70 kDa OS=Bos taurus GN=SNRNP70 PE=2 SV=1	BOVIN	15.75	8	1.01	0.99	1.05	1.05	1.03	1.08	1.05	1.03	1.08	0.03	1.04
1060	sp|Q3T0X5|PSA1_BOVIN	Proteasome subunit alpha type-1 OS=Bos taurus GN=PSMA1 PE=1 SV=1	BOVIN	15.75	12	0.98	0.95	0.96	0.98	0.95	0.96	1.01	0.97	0.98	0.02	0.97
1061	tr|F1MDN4|F1MDN4_BOVIN	60S acidic ribosomal protein P0 OS=Bos taurus GN=RPLP0 PE=1 SV=1	BOVIN	15.73	15	1.29	0.93	1.6	0.52	0.35	0.64	0.77	0.53	0.95	0.45	0.84
1062	tr|F1MFC2|F1MFC2_BOVIN	Uncharacterized protein OS=Bos taurus GN=DSG2 PE=4 SV=2	BOVIN	15.71	10	1.06	0.59	1.07	1.08	0.6	1.08	1.34	0.76	1.36	0.27	0.99
1063	sp|Q2TBV3|ETFB_BOVIN	Electron transfer flavoprotein subunit beta OS=Bos taurus GN=ETFB PE=1 SV=3	BOVIN	15.7	10	1.02	1.04	1.01	1.04	1.06	1.04	1.02	1.04	1.02	0.01	1.03
1064	tr|G3N3D4|G3N3D4_BOVIN	Uncharacterized protein OS=Bos taurus GN=KCTD12 PE=1 SV=1	BOVIN	15.7	18	1.01	0.61	0.39	0.6	0.38	0.26	0.63	0.46	0.28	0.43	0.51
1065	tr|F1MZ68|F1MZ68_BOVIN	Adhesion G protein-coupled receptor L2 OS=Bos taurus GN=ADGRL2 PE=4 SV=2	BOVIN	15.68	9	0.51	0.46	0.71	0.46	0.41	0.64	0.45	0.4	0.63	0.21	0.52
1066	sp|Q3SZV7|HEMO_BOVIN	Hemopexin OS=Bos taurus GN=HPX PE=2 SV=1	BOVIN	15.68	10	0.82	0.68	1.42	0.49	0.37	0.84	4.7	2.99	6.98	1.02	2.14
1067	sp|P61085|UBE2K_BOVIN	Ubiquitin-conjugating enzyme E2 K OS=Bos taurus GN=UBE2K PE=1 SV=3	BOVIN	15.67	9	1.03	0.98	1.05	1.01	0.97	1.04	1.01	0.96	1.03	0.03	1.01
1068	tr|F1MNQ3|F1MNQ3_BOVIN	Uncharacterized protein (Fragment) OS=Bos taurus GN=DLG1 PE=4 SV=2	BOVIN	15.67	9	0.93	0.9	1.09	0.92	0.89	1.08	0.78	0.75	0.91	0.12	0.92
1069	sp|Q3T0E5|APMAP_BOVIN	Adipocyte plasma membrane-associated protein OS=Bos taurus GN=APMAP PE=2 SV=1	BOVIN	15.67	8	0.89	0.92	0.87	0.96	1	0.95	1.32	1.36	1.28	0.18	1.06
1070	tr|G3MY67|G3MY67_BOVIN	Succinate dehydrogenase (quinone) (Fragment) OS=Bos taurus GN=SDHA PE=1 SV=1	BOVIN	15.66	14	1.02	0.96	1.02	1	0.95	1	1.01	0.96	1.01	0.02	0.99
1071	tr|F1MM59|F1MM59_BOVIN	Uncharacterized protein OS=Bos taurus GN=FBL PE=3 SV=2	BOVIN	15.65	11	1.03	1.06	1.06	1.01	1.04	1.03	1.04	1.07	1.07	0.02	1.04
1072	tr|A4IFJ8|A4IFJ8_BOVIN	ACTL6A protein OS=Bos taurus GN=ACTL6A PE=2 SV=1	BOVIN	15.64	9	0.99	0.97	0.95	1	0.97	0.95	1.04	1.01	0.99	0.03	0.99
1073	sp|P13135|CPNS1_BOVIN	Calpain small subunit 1 OS=Bos taurus GN=CAPNS1 PE=2 SV=1	BOVIN	15.63	17	0.97	0.93	0.93	1.03	0.98	0.98	1.07	1.02	1.02	0.04	0.99
1074	tr|F1N1S8|F1N1S8_BOVIN	Uncharacterized protein (Fragment) OS=Bos taurus GN=PPP2R5D PE=4 SV=1	BOVIN	15.62	12	1.01	0.96	1	0.98	0.94	0.96	0.99	0.95	0.97	0.02	0.97
1075	tr|F1MYV9|F1MYV9_BOVIN	Uncharacterized protein OS=Bos taurus GN=OXSR1 PE=1 SV=1	BOVIN	15.61	11	0.83	0.93	1.03	0.83	0.93	1.02	0.82	0.91	1	0.08	0.92
1076	sp|Q9XSI3|RL10_BOVIN	60S ribosomal protein L10 OS=Bos taurus GN=RPL10 PE=2 SV=4	BOVIN	15.61	13	0.82	1.57	0.65	1.22	2.36	1.07	0.42	0.77	0.31	0.59	1.02
1077	sp|P62803|H4_BOVIN	Histone H4 OS=Bos taurus PE=1 SV=2	BOVIN	15.57	35	0.11	1.19	0.91	0.13	1.33	1.03	0.11	1.26	0.97	0.62	0.78
1078	tr|F1MQU4|F1MQU4_BOVIN	Uncharacterized protein OS=Bos taurus GN=BCLAF1 PE=4 SV=2	BOVIN	15.55	11	1	0.97	0.99	0.98	0.95	0.98	1.01	0.99	1.01	0.02	0.99
1079	tr|E1BIX5|E1BIX5_BOVIN	Uncharacterized protein OS=Bos taurus GN=NUP153 PE=4 SV=2	BOVIN	15.55	11	1.01	1.01	1.04	1.09	1.09	1.12	1.04	1.05	1.08	0.03	1.06
1080	tr|E1BL56|E1BL56_BOVIN	Uncharacterized protein OS=Bos taurus GN=SH3BP1 PE=1 SV=1	BOVIN	15.55	8	0.9	1.03	1.02	0.9	1.04	1.03	0.95	1.1	1.09	0.07	1
1081	tr|F1N3Q4|F1N3Q4_BOVIN	Uncharacterized protein (Fragment) OS=Bos taurus GN=PALM PE=4 SV=1	BOVIN	15.53	10	0.94	1	0.94	0.95	1.01	0.94	0.99	1.06	0.98	0.04	0.98
1082	sp|Q5E9X2|MP2K6_BOVIN	Dual specificity mitogen-activated protein kinase kinase 6 OS=Bos taurus GN=MAP2K6 PE=2 SV=1	BOVIN	15.51	9	1.06	1.1	1.05	0.99	1.03	0.98	1.11	1.15	1.1	0.05	1.06
1083	tr|F1N1Q5|F1N1Q5_BOVIN	Uncharacterized protein OS=Bos taurus GN=NUP54 PE=4 SV=2	BOVIN	15.5	8	1.16	1.51	1.54	1.05	1.37	1.34	1.49	2.07	2	0.21	1.5
1084	tr|E1BGC5|E1BGC5_BOVIN	Uncharacterized protein (Fragment) OS=Bos taurus GN=YLPM1 PE=4 SV=2	BOVIN	15.47	9	1.03	1.08	1.04	0.98	1.02	0.99	0.98	1.03	0.99	0.03	1.01
1085	tr|F1MYP4|F1MYP4_BOVIN	Uncharacterized protein OS=Bos taurus GN=CTBP1 PE=3 SV=2	BOVIN	15.47	12	1.11	1.22	1.08	0.9	1	0.88	0.85	0.94	0.82	0.13	0.98
1086	tr|F1MM14|F1MM14_BOVIN	Uncharacterized protein OS=Bos taurus GN=CD2AP PE=4 SV=2	BOVIN	15.47	10	0.91	1.01	1	0.92	1.02	1.01	0.92	1.02	1.01	0.05	0.98
1087	tr|E1BAI7|E1BAI7_BOVIN	Uncharacterized protein OS=Bos taurus GN=TMOD2 PE=1 SV=2	BOVIN	15.46	9	1.71	1.54	1.8	1.98	1.79	2.07	1.31	1.17	1.37	0.18	1.64
1088	tr|F1MMT2|F1MMT2_BOVIN	Uncharacterized protein OS=Bos taurus GN=LAMA2 PE=4 SV=2	BOVIN	15.45	10	0.65	1.1	0.72	0.56	0.94	0.63	0.67	1.12	0.74	0.24	0.79
1089	tr|E1BNE7|E1BNE7_BOVIN	Uncharacterized protein OS=Bos taurus GN=PTRF PE=1 SV=1	BOVIN	15.43	9	1.01	1.15	0.96	0.9	1.03	0.87	1.61	1.82	1.58	0.28	1.21
1090	sp|P52175|NDKA2_BOVIN	Nucleoside diphosphate kinase A 2 OS=Bos taurus GN=NME1-2 PE=1 SV=3	BOVIN	15.43	9	0.56	1.27	0.74	0.45	1.01	0.59	0.49	1.1	0.64	0.36	0.76
1091	sp|Q17QE2|LMCD1_BOVIN	LIM and cysteine-rich domains protein 1 OS=Bos taurus GN=LMCD1 PE=2 SV=1	BOVIN	15.43	9	1.03	1.15	1.04	1	1.12	1.02	0.89	1	0.9	0.08	1.02
1092	sp|P00435|GPX1_BOVIN	Glutathione peroxidase 1 OS=Bos taurus GN=GPX1 PE=1 SV=3	BOVIN	15.42	10	0.37	0.82	0.69	0.46	1.03	0.86	0.3	0.67	0.57	0.35	0.64
1093	tr|A6QPG6|A6QPG6_BOVIN	LANCL2 protein OS=Bos taurus GN=LANCL2 PE=2 SV=1	BOVIN	15.41	8	0.99	0.96	0.97	1.01	0.98	0.99	1.02	1	1.01	0.02	0.99
1094	sp|Q5E959|STRAP_BOVIN	Serine-threonine kinase receptor-associated protein OS=Bos taurus GN=STRAP PE=2 SV=1	BOVIN	15.4	9	0.99	0.99	1.02	0.96	0.96	0.99	0.97	0.97	0.99	0.02	0.98
1095	tr|Q05B79|Q05B79_BOVIN	DEAH (Asp-Glu-Ala-His) box polypeptide 36 OS=Bos taurus GN=DHX36 PE=2 SV=1	BOVIN	15.39	11	0.92	1	0.95	0.94	1.02	0.97	0.98	1.07	1.02	0.04	0.99
1096	tr|F1MYA8|F1MYA8_BOVIN	Cation-transporting ATPase OS=Bos taurus GN=ATP13A1 PE=3 SV=1	BOVIN	15.38	11	1.07	1.01	1	1.05	0.99	0.97	1.04	0.98	0.97	0.03	1.01
1097	tr|B0JYM5|B0JYM5_BOVIN	14-3-3 protein theta OS=Bos taurus GN=YWHAQ PE=1 SV=1	BOVIN	15.37	30	0.69	0.58	0.67	0.74	0.61	0.7	0.77	0.64	0.74	0.09	0.68
1098	tr|A6QQT4|A6QQT4_BOVIN	Aldehyde dehydrogenase OS=Bos taurus GN=ALDH3A2 PE=1 SV=1	BOVIN	15.37	11	0.81	1.42	0.96	0.95	1.69	1.16	1	1.75	1.17	0.26	1.21
1099	sp|F1MJM0|ZN326_BOVIN	DBIRD complex subunit ZNF326 OS=Bos taurus GN=ZNF326 PE=2 SV=1	BOVIN	15.37	11	0.96	0.88	0.9	1.04	0.95	0.96	1.08	0.97	1	0.06	0.97
1100	sp|P48452|PP2BA_BOVIN	Serine/threonine-protein phosphatase 2B catalytic subunit alpha isoform OS=Bos taurus GN=PPP3CA PE=1 SV=1	BOVIN	15.35	11	1.03	1.01	0.99	0.98	0.97	0.95	1.03	1.02	1	0.02	1
1101	tr|F1N1F7|F1N1F7_BOVIN	Uncharacterized protein OS=Bos taurus GN=ARHGEF2 PE=4 SV=1	BOVIN	15.34	8	1.07	1.07	1	1.07	1.07	0.99	1.05	1.05	0.98	0.03	1.04
1102	tr|F1MHV5|F1MHV5_BOVIN	Microtubule-associated protein RP/EB family member 1 OS=Bos taurus GN=MAPRE1 PE=4 SV=2	BOVIN	15.34	11	0.84	1.07	1.29	1.05	1.33	1.64	0.92	1.17	1.42	0.2	1.19
1103	tr|A7MB30|A7MB30_BOVIN	EPS15L1 protein OS=Bos taurus GN=EPS15L1 PE=2 SV=1	BOVIN	15.34	9	1	1.08	1.08	0.94	1	1.01	0.97	1.04	1.05	0.04	1.02
1104	tr|A7E3S8|A7E3S8_BOVIN	Heat shock 70kD protein binding protein OS=Bos taurus GN=ST13 PE=2 SV=1	BOVIN	15.33	15	1.03	1.53	1.49	0.98	1.46	1.43	1.04	1.56	1.5	0.17	1.33
1105	sp|P00515|KAP2_BOVIN	cAMP-dependent protein kinase type II-alpha regulatory subunit OS=Bos taurus GN=PRKAR2A PE=1 SV=2	BOVIN	15.32	10	0.95	0.93	0.97	1	0.97	1.02	0.98	0.96	1.01	0.03	0.98
1106	tr|F1MXF5|F1MXF5_BOVIN	Uncharacterized protein (Fragment) OS=Bos taurus GN=AKAP9 PE=4 SV=2	BOVIN	15.31	17	0.97	1.01	1.05	1.38	1.43	1.46	0.96	1	1.04	0.17	1.14
1107	tr|Q148J4|Q148J4_BOVIN	RAB2A, member RAS oncogene family OS=Bos taurus GN=RAB2A PE=2 SV=1	BOVIN	15.31	13	1.03	1.24	1.13	1.2	1.39	1.29	1.37	1.64	1.5	0.14	1.31
1108	tr|F1MDJ4|F1MDJ4_BOVIN	Uncharacterized protein OS=Bos taurus GN=CCDC93 PE=4 SV=1	BOVIN	15.3	10	1.01	1.04	0.99	1	1.03	0.98	1.02	1.05	1	0.02	1.01
1109	tr|E1BNJ1|E1BNJ1_BOVIN	Uncharacterized protein OS=Bos taurus GN=STAB1 PE=4 SV=2	BOVIN	15.29	12	1	1.02	0.92	0.98	1	0.9	1	1.02	0.93	0.04	0.97
1110	sp|A2I7M9|SPA32_BOVIN	Serpin A3-2 OS=Bos taurus GN=SERPINA3-2 PE=3 SV=1	BOVIN	15.28	14	1.01	1.26	1.39	1.45	1.8	2	0.91	1.15	1.27	0.24	1.36
1111	sp|Q2KIG0|ETFD_BOVIN	Electron transfer flavoprotein-ubiquinone oxidoreductase, mitochondrial OS=Bos taurus GN=ETFDH PE=2 SV=1	BOVIN	15.27	8	1.03	1.08	0.99	0.97	1.02	0.94	1.09	1.14	1.05	0.06	1.03
1112	tr|A7Z057|A7Z057_BOVIN	14-3-3 protein gamma OS=Bos taurus GN=YWHAG PE=1 SV=1	BOVIN	15.26	25	0.95	0.98	0.98	0.97	1	0.99	0.98	1.01	1	0.02	0.99
1113	tr|F1MPA1|F1MPA1_BOVIN	Uncharacterized protein OS=Bos taurus GN=C16orf62 PE=4 SV=2	BOVIN	15.24	13	0.99	0.98	0.92	1.04	1.03	0.96	1	0.99	0.93	0.04	0.98
1114	tr|Q08DY5|Q08DY5_BOVIN	Nuclear receptor binding protein 1 OS=Bos taurus GN=NRBP1 PE=2 SV=1	BOVIN	15.24	11	1.06	1.05	0.98	1.04	1.03	0.96	1.05	1.04	0.96	0.03	1.02
1115	tr|F1MYE9|F1MYE9_BOVIN	Uncharacterized protein (Fragment) OS=Bos taurus GN=IQSEC1 PE=4 SV=2	BOVIN	15.23	11	1.05	1	0.97	1.04	0.99	0.96	1.04	0.99	0.96	0.03	1
1116	tr|E1BGH6|E1BGH6_BOVIN	Acetyl-CoA carboxylase 1 OS=Bos taurus GN=ACACA PE=4 SV=2	BOVIN	15.22	12	0.82	0.98	0.89	0.79	0.95	0.86	0.82	0.97	0.89	0.07	0.89
1117	tr|A4FV69|A4FV69_BOVIN	SERPINB5 protein OS=Bos taurus GN=SERPINB5 PE=1 SV=1	BOVIN	15.2	15	0.53	0.61	0.57	0.54	0.61	0.58	0.72	0.82	0.77	0.15	0.64
1118	tr|F1MGJ4|F1MGJ4_BOVIN	Signal transducer and activator of transcription OS=Bos taurus GN=STAT6 PE=3 SV=1	BOVIN	15.17	13	0.96	0.98	0.96	1.03	1.05	1.03	1	1.02	0.99	0.03	1
1119	tr|E1BJV5|E1BJV5_BOVIN	Uncharacterized protein OS=Bos taurus GN=ZNF638 PE=4 SV=2	BOVIN	15.17	10	0.77	0.71	1.16	0.91	0.84	1.38	0.93	0.86	1.41	0.24	1
1120	sp|Q08DW2|KPRA_BOVIN	Phosphoribosyl pyrophosphate synthase-associated protein 1 OS=Bos taurus GN=PRPSAP1 PE=2 SV=1	BOVIN	15.15	8	0.96	0.86	0.9	1.1	0.97	1.04	1.1	0.98	1.04	0.08	0.99
1121	tr|A2VDM7|A2VDM7_BOVIN	Splicing factor 1 OS=Bos taurus GN=SF1 PE=2 SV=1	BOVIN	15.14	9	1.06	1.03	1.09	1.05	1.02	1.08	1.07	1.04	1.1	0.02	1.06
1122	tr|G3MXY7|G3MXY7_BOVIN	Uncharacterized protein (Fragment) OS=Bos taurus GN=MTA1 PE=4 SV=1	BOVIN	15.13	12	1	0.94	0.95	1.02	0.95	0.96	1.04	0.97	0.98	0.03	0.98
1123	tr|F1MYG6|F1MYG6_BOVIN	Uncharacterized protein (Fragment) OS=Bos taurus GN=RBM26 PE=4 SV=2	BOVIN	15.12	12	0.96	1	1	0.9	0.93	0.93	0.95	1	0.99	0.04	0.96
1124	sp|Q8WN95|ITPR3_BOVIN	Inositol 1,4,5-trisphosphate receptor type 3 OS=Bos taurus GN=ITPR3 PE=2 SV=1	BOVIN	15.11	16	0.56	0.74	0.52	0.72	0.98	0.67	0.68	0.89	0.64	0.2	0.71
1125	tr|F1N690|F1N690_BOVIN	Acetyltransferase component of pyruvate dehydrogenase complex OS=Bos taurus GN=DLAT PE=3 SV=1	BOVIN	15.11	10	1.01	1	1.02	0.98	0.97	0.99	1.05	1.03	1.05	0.03	1.01
1126	tr|F1N3S4|F1N3S4_BOVIN	Uncharacterized protein (Fragment) OS=Bos taurus GN=CUL4A PE=3 SV=2	BOVIN	15.08	18	1.03	1.02	0.95	1	0.99	0.92	1.08	1.07	0.99	0.05	1
1127	tr|F1N157|F1N157_BOVIN	Uncharacterized protein (Fragment) OS=Bos taurus GN=ITGA11 PE=3 SV=1	BOVIN	15.06	12	1.1	1.05	0.97	1.08	1.03	0.95	1.04	0.99	0.92	0.05	1.01
1128	tr|E1BCX9|E1BCX9_BOVIN	Uncharacterized protein (Fragment) OS=Bos taurus GN=EPS8 PE=4 SV=2	BOVIN	15.06	9	0.91	1.01	1.01	0.96	1.07	1.07	0.98	1.09	1.09	0.06	1.02
1129	tr|A5D7S0|A5D7S0_BOVIN	Alpha-soluble NSF attachment protein OS=Bos taurus GN=NAPA PE=2 SV=1	BOVIN	15.06	9	0.91	0.9	1.09	1.06	1.06	1.26	0.95	0.94	1.13	0.11	1.03
1130	sp|P21809|PGS1_BOVIN	Biglycan OS=Bos taurus GN=BGN PE=1 SV=3	BOVIN	15.05	11	0.14	0.62	0.24	0.22	1.03	0.38	0.23	1.01	0.37	0.68	0.47
1131	sp|Q6R8F2|CADH1_BOVIN	Cadherin-1 OS=Bos taurus GN=CDH1 PE=2 SV=1	BOVIN	15.04	10	0.92	0.92	0.94	0.9	0.91	0.93	0.95	0.95	0.98	0.03	0.93
1132	tr|A5D7A5|A5D7A5_BOVIN	GOLGA5 protein OS=Bos taurus GN=GOLGA5 PE=2 SV=1	BOVIN	15.03	10	1.92	1.42	1.74	1.37	1.01	1.24	1.54	1.13	1.36	0.19	1.41
1133	tr|A0JND6|A0JND6_BOVIN	Terpene cyclase/mutase family member OS=Bos taurus GN=LSS PE=2 SV=1	BOVIN	15.03	9	1.33	1.26	1.84	1.11	1.04	1.51	1.61	1.53	2.23	0.24	1.49
1134	tr|F1MLS8|F1MLS8_BOVIN	Uncharacterized protein OS=Bos taurus GN=KIAA1217 PE=4 SV=2	BOVIN	15.02	13	1.14	1.09	1.67	1.07	1.02	1.56	0.92	0.88	1.36	0.22	1.19
1135	sp|Q3T122|EIF3D_BOVIN	Eukaryotic translation initiation factor 3 subunit D OS=Bos taurus GN=EIF3D PE=2 SV=1	BOVIN	15.02	10	0.99	1.05	1.03	0.98	1.03	1.01	1.03	1.08	1.06	0.03	1.03
1136	sp|Q28009|FUS_BOVIN	RNA-binding protein FUS OS=Bos taurus GN=FUS PE=2 SV=2	BOVIN	15.01	10	1.82	1.03	2	1.11	0.63	1.25	1.1	0.6	1.24	0.37	1.2
1137	tr|F1MZX7|F1MZX7_BOVIN	Uncharacterized protein (Fragment) OS=Bos taurus GN=KDELC2 PE=4 SV=2	BOVIN	14.99	14	0.9	1.11	0.86	0.7	0.85	0.68	1.05	1.28	1.01	0.2	0.94
1138	tr|F1MWQ2|F1MWQ2_BOVIN	Annexin OS=Bos taurus GN=ANXA3 PE=1 SV=1	BOVIN	14.98	13	0.93	1.01	0.89	1.01	1.1	0.95	0.92	1	0.88	0.07	0.97
1139	tr|F1MBM9|F1MBM9_BOVIN	Uncharacterized protein OS=Bos taurus GN=ARHGEF7 PE=4 SV=2	BOVIN	14.98	12	1	1.02	1.08	0.96	0.98	1.04	0.91	0.93	0.99	0.05	0.99
1140	tr|Q0IIM6|Q0IIM6_BOVIN	Ubiquitin specific peptidase 8 OS=Bos taurus GN=USP8 PE=2 SV=1	BOVIN	14.97	10	1.15	1.01	1.09	1.04	0.91	0.98	1.1	0.96	1.04	0.07	1.03
1141	tr|F1N7F9|F1N7F9_BOVIN	Uncharacterized protein (Fragment) OS=Bos taurus GN=CACNA2D1 PE=4 SV=2	BOVIN	14.97	10	0.77	1.32	0.92	0.67	1.13	0.79	0.67	1.16	0.8	0.24	0.91
1142	tr|F1MHP6|F1MHP6_BOVIN	Adenylosuccinate lyase OS=Bos taurus GN=ADSL PE=3 SV=2	BOVIN	14.96	12	0.94	1.05	0.9	0.77	0.86	0.74	0.9	0.99	0.86	0.1	0.89
1143	tr|F1MPZ9|F1MPZ9_BOVIN	Uncharacterized protein (Fragment) OS=Bos taurus GN=NCKAP1 PE=4 SV=2	BOVIN	14.95	10	0.93	0.97	0.94	0.93	0.97	0.93	0.94	0.98	0.94	0.02	0.95
1144	tr|F1N199|F1N199_BOVIN	Uncharacterized protein (Fragment) OS=Bos taurus GN=ROBO2 PE=4 SV=2	BOVIN	14.92	9	0.97	0.95	1.04	0.95	0.94	1.02	0.95	0.93	1.01	0.04	0.97
1145	tr|F1N412|F1N412_BOVIN	Uncharacterized protein OS=Bos taurus GN=AACS PE=4 SV=1	BOVIN	14.92	11	1.02	0.95	1.02	1.04	0.97	1.05	1.04	0.97	1.04	0.03	1.01
1146	sp|Q5E9Q4|NECP2_BOVIN	Adaptin ear-binding coat-associated protein 2 OS=Bos taurus GN=NECAP2 PE=2 SV=1	BOVIN	14.92	8	0.96	0.97	0.94	1.05	1.05	1.02	1.02	1.02	0.99	0.04	1
1147	tr|F1N2E4|F1N2E4_BOVIN	Uncharacterized protein (Fragment) OS=Bos taurus GN=EMILIN3 PE=4 SV=2	BOVIN	14.9	12	0.63	0.67	0.95	0.68	0.72	1.02	0.61	0.65	0.93	0.19	0.76
1148	tr|A6QLZ0|A6QLZ0_BOVIN	Galectin OS=Bos taurus GN=LGALS3 PE=1 SV=1	BOVIN	14.88	10	2.96	2.27	2.88	1.79	1.37	1.74	2.44	1.84	2.36	0.23	2.18
1149	tr|F1MX49|F1MX49_BOVIN	Platelet-derived growth factor receptor alpha OS=Bos taurus GN=PDGFRA PE=3 SV=2	BOVIN	14.85	8	1.45	1.29	1.45	1.41	1.26	1.39	1.21	1.09	1.2	0.09	1.31
1150	tr|A0JNE9|A0JNE9_BOVIN	CTP synthase OS=Bos taurus GN=CTPS PE=2 SV=1	BOVIN	14.85	8	0.77	0.88	0.66	0.7	0.81	0.61	0.84	0.98	0.74	0.14	0.78
1151	sp|Q3T102|EIF3E_BOVIN	Eukaryotic translation initiation factor 3 subunit E OS=Bos taurus GN=EIF3E PE=2 SV=1	BOVIN	14.84	9	0.65	0.5	0.9	0.61	0.46	0.82	0.72	0.52	1	0.26	0.69
1152	tr|E1BAF6|E1BAF6_BOVIN	Uncharacterized protein OS=Bos taurus GN=PRRC2A PE=4 SV=2	BOVIN	14.83	12	1.47	0.88	1.14	0.89	0.52	0.67	0.87	0.54	0.68	0.34	0.85
1153	sp|Q5E9A4|RAE1L_BOVIN	mRNA export factor OS=Bos taurus GN=RAE1 PE=2 SV=1	BOVIN	14.83	8	1.03	1.04	1.25	1.04	1.05	1.26	1	1.01	1.21	0.09	1.1
1154	tr|F1N3F2|F1N3F2_BOVIN	Uncharacterized protein OS=Bos taurus GN=IRF2BPL PE=4 SV=2	BOVIN	14.82	8	1.11	1.03	1.12	1.07	0.98	1.08	1.05	0.97	1.06	0.04	1.05
1155	sp|Q6EWQ7|IF5A1_BOVIN	Eukaryotic translation initiation factor 5A-1 OS=Bos taurus GN=EIF5A PE=2 SV=3	BOVIN	14.82	9	1	1.01	1.01	1.01	1.02	1.02	1.06	1.07	1.07	0.02	1.03
1156	tr|F1MC71|F1MC71_BOVIN	Uncharacterized protein OS=Bos taurus GN=EXOC5 PE=4 SV=2	BOVIN	14.81	8	0.72	0.9	0.86	0.82	1.01	0.96	0.85	1.05	1	0.11	0.91
1157	tr|Q0P5I7|Q0P5I7_BOVIN	Ubiquitin-like modifier activating enzyme 3 OS=Bos taurus GN=UBA3 PE=2 SV=1	BOVIN	14.8	11	0.59	0.89	0.98	1.03	1.56	1.72	1.06	1.51	1.66	0.31	1.22
1158	tr|E1B7B1|E1B7B1_BOVIN	Uncharacterized protein OS=Bos taurus GN=SEC63 PE=4 SV=1	BOVIN	14.8	9	0.99	1.03	0.98	1.01	1.05	1.01	1.01	1.05	1	0.02	1.01
1159	sp|P33097|AATC_BOVIN	Aspartate aminotransferase, cytoplasmic OS=Bos taurus GN=GOT1 PE=1 SV=3	BOVIN	14.8	8	0.87	1.53	1.16	0.77	1.33	1	0.73	1.28	0.96	0.24	1.07
1160	tr|F1MS56|F1MS56_BOVIN	Uncharacterized protein OS=Bos taurus GN=PGM3 PE=4 SV=1	BOVIN	14.79	9	1.2	1	0.92	1	0.83	0.77	1.18	0.98	0.9	0.14	0.98
1161	tr|A1L5B7|A1L5B7_BOVIN	SERPINE1 mRNA binding protein 1 OS=Bos taurus GN=SERBP1 PE=1 SV=1	BOVIN	14.77	17	0.96	0.82	0.77	0.87	0.74	0.7	0.82	0.7	0.66	0.12	0.78
1162	tr|F1MKS3|F1MKS3_BOVIN	Uncharacterized protein OS=Bos taurus GN=TXNDC5 PE=1 SV=2	BOVIN	14.77	19	1.14	1.18	0.93	1.02	1.05	0.83	1.96	2.01	1.6	0.32	1.3
1163	sp|A6QP79|COL12_BOVIN	Collectin-12 OS=Bos taurus GN=COLEC12 PE=2 SV=1	BOVIN	14.76	11	1.05	0.99	1.02	0.97	0.92	0.95	0.96	0.92	0.95	0.04	0.97
1164	tr|Q3SZH5|Q3SZH5_BOVIN	Angiotensinogen OS=Bos taurus GN=AGT PE=2 SV=1	BOVIN	14.74	12	1.1	1.13	1.69	1.07	1.1	1.66	1.36	1.38	2.05	0.23	1.39
1165	sp|O18738|DAG1_BOVIN	Dystroglycan OS=Bos taurus GN=DAG1 PE=1 SV=1	BOVIN	14.73	12	0.98	1.14	0.99	0.85	0.98	0.86	0.92	1.07	0.93	0.09	0.97
1166	tr|F1MER9|F1MER9_BOVIN	Signal transducer and activator of transcription OS=Bos taurus GN=STAT5A PE=3 SV=2	BOVIN	14.72	9	0.78	0.89	0.67	0.82	0.94	0.71	0.79	0.89	0.67	0.11	0.8
1167	tr|F1MI03|F1MI03_BOVIN	Uncharacterized protein OS=Bos taurus GN=SRRM2 PE=4 SV=1	BOVIN	14.71	10	1.63	1.07	1.01	1.36	0.89	0.83	1.29	0.85	0.79	0.25	1.08
1168	sp|Q5EAD4|ACDSB_BOVIN	Short/branched chain specific acyl-CoA dehydrogenase, mitochondrial OS=Bos taurus GN=ACADSB PE=2 SV=1	BOVIN	14.7	10	1.26	1.01	1.64	1.01	0.82	1.33	1.67	1.37	2.15	0.28	1.36
1169	sp|Q3T145|MDHC_BOVIN	Malate dehydrogenase, cytoplasmic OS=Bos taurus GN=MDH1 PE=2 SV=3	BOVIN	14.69	17	1.11	1.05	1.01	1.49	1.43	1.38	1.13	1.1	1.04	0.15	1.19
1170	tr|G3N3P0|G3N3P0_BOVIN	Uncharacterized protein OS=Bos taurus GN=BICD2 PE=4 SV=1	BOVIN	14.68	8	0.82	0.64	0.7	1.12	0.87	0.95	1.04	0.8	0.89	0.16	0.87
1171	tr|E1BM48|E1BM48_BOVIN	Uncharacterized protein OS=Bos taurus GN=PRPF31 PE=4 SV=1	BOVIN	14.68	8	0.95	1.01	0.99	1.01	1.07	1.05	1.07	1.13	1.12	0.05	1.04
1172	tr|F1N3M0|F1N3M0_BOVIN	Desmocollin-1 OS=Bos taurus GN=DSC1 PE=1 SV=1	BOVIN	14.64	9	0.21	0.42	0.33	0.24	0.46	0.36	0.28	0.53	0.42	0.28	0.36
1173	tr|Q2KIV7|Q2KIV7_BOVIN	Pyrophosphatase (Inorganic) 2 OS=Bos taurus GN=PPA2 PE=2 SV=1	BOVIN	14.64	7	1.47	1.31	1.87	1.25	1.08	1.6	1.13	0.97	1.43	0.2	1.34
1174	tr|E1BEG2|E1BEG2_BOVIN	Uncharacterized protein OS=Bos taurus GN=HNRNPA3 PE=1 SV=2	BOVIN	14.62	24	0.91	1.14	1.14	0.96	1.19	1.19	1.28	1.57	1.57	0.18	1.22
1175	tr|F1MLE1|F1MLE1_BOVIN	Uncharacterized protein OS=Bos taurus GN=DIP2B PE=1 SV=2	BOVIN	14.62	10	1.24	1.19	1.41	1.02	0.98	1.16	1.06	1.02	1.2	0.11	1.14
1176	tr|G3MWH1|G3MWH1_BOVIN	Uncharacterized protein OS=Bos taurus GN=TPD52L2 PE=4 SV=1	BOVIN	14.62	8	1.03	0.93	0.56	0.96	0.87	0.52	1.04	0.94	0.57	0.24	0.82
1177	tr|A5D9D3|A5D9D3_BOVIN	NADPH--cytochrome P450 reductase OS=Bos taurus GN=POR PE=1 SV=1	BOVIN	14.62	10	1.31	1.2	1.19	1.13	1.05	1.03	1.08	0.99	0.98	0.09	1.11
1178	sp|Q08DN8|FLOT1_BOVIN	Flotillin-1 OS=Bos taurus GN=FLOT1 PE=2 SV=1	BOVIN	14.6	7	0.97	1.03	0.95	0.95	1.01	0.94	1	1.05	0.98	0.03	0.99
1179	sp|Q6URK6|CADH5_BOVIN	Cadherin-5 OS=Bos taurus GN=CDH5 PE=2 SV=1	BOVIN	14.59	11	1.01	0.91	0.94	1.08	0.98	1	0.95	0.86	0.88	0.07	0.96
1180	tr|F1N468|F1N468_BOVIN	Uncharacterized protein OS=Bos taurus GN=ADK PE=1 SV=2	BOVIN	14.59	8	0.64	0.95	0.9	0.5	0.73	0.7	0.47	0.67	0.65	0.22	0.69
1181	tr|E1BK71|E1BK71_BOVIN	Uncharacterized protein (Fragment) OS=Bos taurus GN=PACSIN3 PE=4 SV=2	BOVIN	14.57	8	0.87	1.66	1.57	0.63	1.2	1.13	0.63	1.18	1.12	0.31	1.11
1182	tr|F1N2A2|F1N2A2_BOVIN	Serpin B6 OS=Bos taurus GN=SERPINB6 PE=3 SV=2	BOVIN	14.55	10	0.85	0.88	0.9	0.83	0.86	0.89	0.8	0.83	0.86	0.03	0.86
1183	tr|F1MH61|F1MH61_BOVIN	Uncharacterized protein OS=Bos taurus GN=FAM98B PE=4 SV=2	BOVIN	14.54	8	0.97	0.99	0.97	0.99	1.01	0.99	1.04	1.06	1.04	0.03	1.01
1184	tr|F1N632|F1N632_BOVIN	Dolichyl-diphosphooligosaccharide--protein glycosyltransferase 48 kDa subunit OS=Bos taurus GN=DDOST PE=3 SV=2	BOVIN	14.54	11	1	0.97	1.03	1.07	1.04	1.1	1.15	1.12	1.18	0.06	1.07
1185	sp|Q9N179|41_BOVIN	Protein 4.1 OS=Bos taurus GN=EPB41 PE=2 SV=1	BOVIN	14.53	13	0.77	1.24	0.84	0.9	1.46	0.98	0.91	1.47	1	0.23	1.06
1186	tr|F1N1E3|F1N1E3_BOVIN	Matrix metalloproteinase-14 OS=Bos taurus GN=MMP14 PE=4 SV=1	BOVIN	14.53	9	1.42	1.07	1.39	1.58	1.18	1.53	1.49	1.11	1.45	0.13	1.36
1187	tr|F6QNC4|F6QNC4_BOVIN	Uncharacterized protein OS=Bos taurus GN=PCCA PE=4 SV=1	BOVIN	14.52	8	1.11	1.11	1.05	1.14	1.14	1.07	1.08	1.08	1.02	0.03	1.09
1188	tr|E1BM61|E1BM61_BOVIN	Uncharacterized protein OS=Bos taurus GN=LVRN PE=4 SV=1	BOVIN	14.5	8	1.72	1.8	1.5	1.47	1.54	1.22	1.08	1.1	0.87	0.22	1.37
1189	sp|Q2TA37|ARL2_BOVIN	ADP-ribosylation factor-like protein 2 OS=Bos taurus GN=ARL2 PE=1 SV=1	BOVIN	14.5	8	0.96	0.97	0.95	0.91	0.92	0.9	0.97	0.99	0.96	0.03	0.95
1190	sp|Q5E995|RS6_BOVIN	40S ribosomal protein S6 OS=Bos taurus GN=RPS6 PE=2 SV=1	BOVIN	14.48	10	0.65	1.21	0.63	0.65	1.19	0.64	0.65	1.24	0.64	0.32	0.83
1191	tr|F2Z4F0|F2Z4F0_BOVIN	Uncharacterized protein OS=Bos taurus GN=ACTR1A PE=1 SV=1	BOVIN	14.46	14	0.94	0.94	1.05	1.04	1.04	1.16	1.01	1.01	1.13	0.07	1.03
1192	tr|F1N719|F1N719_BOVIN	Serine/threonine-protein phosphatase OS=Bos taurus GN=PPP5C PE=3 SV=1	BOVIN	14.46	9	0.95	1.01	0.96	0.93	0.99	0.95	0.9	0.96	0.92	0.03	0.95
1193	sp|Q17R07|ARFG3_BOVIN	ADP-ribosylation factor GTPase-activating protein 3 OS=Bos taurus GN=ARFGAP3 PE=2 SV=1	BOVIN	14.45	12	1.28	1.14	0.98	1.54	1.37	1.18	1.46	1.29	1.12	0.13	1.26
1194	sp|Q56JX8|RS13_BOVIN	40S ribosomal protein S13 OS=Bos taurus GN=RPS13 PE=2 SV=3	BOVIN	14.44	9	0.88	1.19	0.72	0.83	1.13	0.69	0.72	0.97	0.59	0.23	0.86
1195	sp|Q9GL30|PLBL1_BOVIN	Phospholipase B-like 1 OS=Bos taurus GN=PLBD1 PE=1 SV=2	BOVIN	14.44	7	0.35	0.72	0.4	0.36	0.74	0.42	0.44	0.9	0.51	0.35	0.54
1196	tr|F1MFZ9|F1MFZ9_BOVIN	Uncharacterized protein OS=Bos taurus GN=RBM10 PE=4 SV=2	BOVIN	14.43	7	0.96	1.02	0.97	1.02	1.08	1.03	0.98	1.04	0.99	0.03	1.01
1197	tr|A6H788|A6H788_BOVIN	SNRPA1 protein OS=Bos taurus GN=SNRPA1 PE=2 SV=1	BOVIN	14.43	9	1	0.99	1	1.01	1	1.01	0.99	0.99	0.99	0.01	1
1198	tr|A8E648|A8E648_BOVIN	CHERP protein OS=Bos taurus GN=CHERP PE=2 SV=1	BOVIN	14.41	9	0.97	0.95	0.95	0.98	0.95	0.96	0.99	0.96	0.97	0.01	0.97
1199	tr|E1BBM1|E1BBM1_BOVIN	Uncharacterized protein OS=Bos taurus GN=GLOD4 PE=4 SV=2	BOVIN	14.4	8	0.84	0.94	0.97	0.72	0.81	0.84	0.99	1.11	1.15	0.14	0.93
1200	sp|P08760|KAD3_BOVIN	GTP:AMP phosphotransferase AK3, mitochondrial OS=Bos taurus GN=AK3 PE=1 SV=3	BOVIN	14.39	7	1.57	1.36	1.37	1.72	1.47	1.49	1.67	1.43	1.45	0.08	1.5
1201	tr|F1MLY0|F1MLY0_BOVIN	Kinesin-like protein OS=Bos taurus GN=KIF1A PE=3 SV=2	BOVIN	14.38	9	1.03	0.96	0.91	1.16	1.09	1.03	1	0.93	0.88	0.08	1
1202	tr|A7Z055|A7Z055_BOVIN	PLAA protein OS=Bos taurus GN=PLAA PE=2 SV=1	BOVIN	14.38	11	1	1	0.95	1.02	1.03	0.97	0.98	0.98	0.94	0.03	0.99
1203	tr|F1N1W6|F1N1W6_BOVIN	Uncharacterized protein OS=Bos taurus GN=STX18 PE=4 SV=2	BOVIN	14.37	8	0.99	1.02	1.04	0.97	1	1.03	0.99	1.02	1.05	0.02	1.01
1204	sp|Q3SZ52|UB2V1_BOVIN	Ubiquitin-conjugating enzyme E2 variant 1 OS=Bos taurus GN=UBE2V1 PE=2 SV=1	BOVIN	14.37	10	1.06	1	0.97	1.04	0.97	0.95	1.05	0.99	0.96	0.04	1
1205	sp|Q3B7N0|CAD13_BOVIN	Cadherin-13 OS=Bos taurus GN=CDH13 PE=2 SV=1	BOVIN	14.36	11	1.13	1.02	1.14	1.34	1.21	1.36	1.28	1.15	1.29	0.09	1.21
1206	sp|Q5E9J1|HNRPF_BOVIN	Heterogeneous nuclear ribonucleoprotein F OS=Bos taurus GN=HNRNPF PE=2 SV=3	BOVIN	14.32	20	0.86	1	1.31	0.94	1.11	1.43	1.26	1.46	1.84	0.23	1.24
1207	tr|F1MZA2|F1MZA2_BOVIN	Uncharacterized protein OS=Bos taurus GN=ARHGEF12 PE=4 SV=1	BOVIN	14.31	15	1.02	1.02	1.02	0.97	0.96	0.96	0.99	0.99	0.99	0.02	0.99
1208	tr|E1BQ32|E1BQ32_BOVIN	Uncharacterized protein OS=Bos taurus GN=CRK PE=4 SV=1	BOVIN	14.31	10	1.05	1	1.01	1.09	1.04	1.06	1.09	1.05	1.06	0.03	1.05
1209	tr|Q9GKR3|Q9GKR3_BOVIN	Uncharacterized protein OS=Bos taurus GN=VCAM1 PE=2 SV=1	BOVIN	14.28	8	0.95	1.03	0.98	1.05	1.15	1.09	0.81	0.89	0.84	0.11	0.97
1210	tr|G3N151|G3N151_BOVIN	Uncharacterized protein OS=Bos taurus GN=HN1L PE=4 SV=1	BOVIN	14.27	8	1.28	0.92	0.98	1.38	0.99	1.06	1.27	0.91	0.97	0.15	1.09
1211	tr|A5D7P3|A5D7P3_BOVIN	Platelet-activating factor acetylhydrolase IB subunit alpha OS=Bos taurus GN=PAFAH1B1 PE=2 SV=1	BOVIN	14.25	9	0.94	0.94	0.9	0.94	0.95	0.9	0.95	0.95	0.91	0.02	0.93
1212	sp|P11116|LEG1_BOVIN	Galectin-1 OS=Bos taurus GN=LGALS1 PE=1 SV=2	BOVIN	14.25	23	0.78	1.18	0.44	0.64	0.96	0.36	1	1.51	0.55	0.43	0.82
1213	tr|F1N583|F1N583_BOVIN	Uncharacterized protein OS=Bos taurus GN=OLFML1 PE=4 SV=1	BOVIN	14.21	9	0.91	0.9	0.98	0.91	0.9	0.99	0.92	0.91	0.99	0.04	0.94
1214	tr|F1MY41|F1MY41_BOVIN	Structural maintenance of chromosomes protein OS=Bos taurus GN=SMC2 PE=3 SV=2	BOVIN	14.21	11	1.19	0.98	1.01	1.6	1.34	1.38	0.92	0.76	0.81	0.24	1.11
1215	tr|F1MF68|F1MF68_BOVIN	Uncharacterized protein OS=Bos taurus GN=AP1G1 PE=4 SV=2	BOVIN	14.2	13	0.97	0.45	0.58	1.27	0.59	0.74	1.05	0.49	0.63	0.35	0.75
1216	tr|F1MBF6|F1MBF6_BOVIN	Uncharacterized protein OS=Bos taurus GN=RAB6A PE=3 SV=2	BOVIN	14.2	11	1.14	1.24	0.99	0.96	1.06	0.84	1.74	1.82	1.5	0.26	1.25
1217	tr|F1N7N3|F1N7N3_BOVIN	TRPM8 channel-associated factor 1 OS=Bos taurus GN=TCAF1 PE=4 SV=1	BOVIN	14.2	9	1.03	1.04	1.03	1.01	1.02	1.01	1	1.01	1	0.01	1.02
1218	sp|Q32LM2|SGTA_BOVIN	Small glutamine-rich tetratricopeptide repeat-containing protein alpha OS=Bos taurus GN=SGTA PE=2 SV=1	BOVIN	14.2	10	1.01	0.95	0.96	1.04	0.98	0.99	1	0.95	0.96	0.03	0.98
1219	tr|F1MC63|F1MC63_BOVIN	Uncharacterized protein OS=Bos taurus GN=EXOC1 PE=4 SV=2	BOVIN	14.19	8	0.99	0.97	1.01	0.97	0.95	0.99	0.98	0.96	0.99	0.02	0.98
1220	tr|F1MFD5|F1MFD5_BOVIN	Uncharacterized protein OS=Bos taurus GN=RANGAP1 PE=4 SV=1	BOVIN	14.18	10	1.15	1	0.97	1.13	0.99	0.96	1.1	0.95	0.93	0.08	1.02
1221	sp|Q2T9S0|TBB3_BOVIN	Tubulin beta-3 chain OS=Bos taurus GN=TUBB3 PE=2 SV=1	BOVIN	14.17	80	0.77	0.76	0.91	0.9	0.89	1.07	0.8	0.79	0.95	0.11	0.87
1222	tr|F1MGC0|F1MGC0_BOVIN	Succinyl-CoA ligase subunit beta OS=Bos taurus GN=SUCLA2 PE=3 SV=2	BOVIN	14.17	8	0.86	1.08	0.99	0.78	0.98	0.9	0.86	1.09	1	0.1	0.95
1223	tr|F1MMR9|F1MMR9_BOVIN	Uncharacterized protein OS=Bos taurus GN=SBF2 PE=4 SV=2	BOVIN	14.17	8	1.08	1	1.07	1.06	0.98	1.05	1.06	0.97	1.04	0.03	1.03
1224	tr|F1MUI0|F1MUI0_BOVIN	Uncharacterized protein (Fragment) OS=Bos taurus GN=HIP1R PE=4 SV=1	BOVIN	14.16	12	0.85	0.84	0.82	1	0.99	0.97	1.09	1.08	1.06	0.1	0.97
1225	tr|G3MZ78|G3MZ78_BOVIN	Uncharacterized protein OS=Bos taurus GN=CSTF2T PE=4 SV=1	BOVIN	14.15	10	1.02	0.96	0.99	1	0.95	0.96	0.99	0.94	0.96	0.03	0.98
1226	sp|Q148N0|ODO1_BOVIN	2-oxoglutarate dehydrogenase, mitochondrial OS=Bos taurus GN=OGDH PE=2 SV=1	BOVIN	14.13	8	0.91	0.95	0.95	0.95	1.01	1.01	0.94	0.99	0.99	0.03	0.97
1227	tr|E1BIN9|E1BIN9_BOVIN	Uncharacterized protein OS=Bos taurus GN=MRE11A PE=3 SV=2	BOVIN	14.11	8	1.27	1.19	1.49	1.21	1.15	1.43	1.21	1.15	1.43	0.1	1.28
1228	tr|E1B7G3|E1B7G3_BOVIN	Uncharacterized protein OS=Bos taurus GN=STUB1 PE=4 SV=2	BOVIN	14.1	9	0.95	0.95	0.89	0.95	0.95	0.89	0.94	0.95	0.89	0.03	0.93
1229	tr|F1MFZ5|F1MFZ5_BOVIN	Uncharacterized protein (Fragment) OS=Bos taurus GN=UNC45B PE=4 SV=1	BOVIN	14.08	10	0.66	1.66	1.61	0.43	1.11	1.09	0.38	1	0.98	0.43	0.99
1230	sp|Q95M17|CHIA_BOVIN	Acidic mammalian chitinase OS=Bos taurus GN=CHIA PE=1 SV=1	BOVIN	14.08	8	1.06	1.77	1.8	0.65	1.08	1.1	0.7	1.18	1.2	0.32	1.17
1231	sp|Q08E38|PRP19_BOVIN	Pre-mRNA-processing factor 19 OS=Bos taurus GN=PRPF19 PE=2 SV=1	BOVIN	14.07	13	1.02	0.96	1.06	1	0.95	1.04	0.98	0.93	1.02	0.04	0.99
1232	sp|O62830|PPM1B_BOVIN	Protein phosphatase 1B OS=Bos taurus GN=PPM1B PE=2 SV=2	BOVIN	14.07	9	0.95	1.09	1	0.95	1.08	0.98	0.95	1.09	0.99	0.06	1.01
1233	tr|E1BAB5|E1BAB5_BOVIN	Uncharacterized protein OS=Bos taurus GN=GOLIM4 PE=4 SV=1	BOVIN	14.07	8	1.26	1.42	1.51	1.01	1.12	1.2	1.08	1.2	1.29	0.12	1.23
1234	tr|G5E628|G5E628_BOVIN	Uncharacterized protein OS=Bos taurus GN=UBQLN2 PE=4 SV=1	BOVIN	14.07	11	1.02	0.96	1.02	0.95	0.9	0.95	1	0.94	1	0.04	0.97
1235	tr|E1BMM0|E1BMM0_BOVIN	Uncharacterized protein (Fragment) OS=Bos taurus GN=NCBP1 PE=4 SV=2	BOVIN	14.07	7	1.04	0.96	0.92	1.07	0.99	0.95	1.08	1	0.95	0.05	0.99
1236	tr|F1MYX5|F1MYX5_BOVIN	Uncharacterized protein OS=Bos taurus GN=LCP1 PE=1 SV=1	BOVIN	14.06	15	0.9	1.05	0.97	0.86	1.01	0.94	0.87	1.02	0.95	0.07	0.95
1237	tr|F1MN74|F1MN74_BOVIN	Isocitrate dehydrogenase [NAD] subunit, mitochondrial OS=Bos taurus GN=IDH3A PE=1 SV=1	NAD	14.06	8	0.9	0.92	0.91	0.93	0.95	0.94	0.93	0.94	0.94	0.01	0.93
1238	tr|E1BI82|E1BI82_BOVIN	Uncharacterized protein OS=Bos taurus GN=LOC525947 PE=4 SV=2	BOVIN	14.05	16	4.92	4.37	6.55	2.56	2.31	3.4	1.12	1	1.47	0.58	3.08
1239	sp|Q5E9D5|DEST_BOVIN	Destrin OS=Bos taurus GN=DSTN PE=2 SV=3	BOVIN	14.05	14	0.61	0.65	0.61	0.72	0.77	0.72	0.71	0.77	0.71	0.08	0.7
1240	sp|Q9MZ08|BCAM_BOVIN	Basal cell adhesion molecule OS=Bos taurus GN=BCAM PE=2 SV=2	BOVIN	14.05	9	0.53	1.15	0.77	0.53	1.17	0.78	1.05	2.33	1.58	0.49	1.1
1241	sp|Q3T0V4|RS11_BOVIN	40S ribosomal protein S11 OS=Bos taurus GN=RPS11 PE=2 SV=3	BOVIN	14.04	8	0.89	0.95	0.9	0.94	1.01	0.95	0.89	0.95	0.9	0.04	0.93
1242	tr|F1MBP8|F1MBP8_BOVIN	Uncharacterized protein OS=Bos taurus GN=COPS5 PE=4 SV=2	BOVIN	14.03	11	1.06	0.98	1.01	1.03	0.96	0.98	1.08	1	1.02	0.03	1.01
1243	tr|F1MUU5|F1MUU5_BOVIN	Uncharacterized protein OS=Bos taurus GN=NLRX1 PE=4 SV=2	BOVIN	14.03	9	1.01	0.95	1	1.05	1	1.04	1	0.95	0.99	0.03	1
1244	tr|Q0VC97|Q0VC97_BOVIN	Carbonyl reductase 3 OS=Bos taurus GN=CBR3 PE=2 SV=1	BOVIN	14.02	8	1.6	0.98	1.28	1.98	1.25	1.63	2.54	1.56	2	0.27	1.64
1245	sp|Q3ZC42|ADHX_BOVIN	Alcohol dehydrogenase class-3 OS=Bos taurus GN=ADH5 PE=2 SV=1	BOVIN	14.02	10	2.49	1.94	1.69	1.46	1.13	0.93	2.51	1.96	1.61	0.29	1.75
1246	sp|Q58D56|DRG2_BOVIN	Developmentally-regulated GTP-binding protein 2 OS=Bos taurus GN=DRG2 PE=2 SV=1	BOVIN	14.01	9	0.92	0.96	0.98	1.02	1.07	1.09	0.94	0.98	1	0.05	1
1247	tr|F1MM83|F1MM83_BOVIN	6-phosphogluconolactonase OS=Bos taurus GN=PGLS PE=4 SV=1	BOVIN	14.01	10	1.26	1.18	1.47	1.67	1.54	1.87	1.6	1.5	1.82	0.14	1.55
1248	sp|Q08DH7|AINX_BOVIN	Alpha-internexin OS=Bos taurus GN=INA PE=2 SV=1	BOVIN	14	15	0.23	0.9	0.33	0.19	0.72	0.27	0.16	0.63	0.23	0.63	0.41
1249	tr|F1N091|F1N091_BOVIN	Uncharacterized protein (Fragment) OS=Bos taurus GN=CCDC6 PE=4 SV=1	BOVIN	14	7	0.72	0.86	0.72	0.78	0.93	0.77	0.8	0.95	0.8	0.1	0.82
1250	tr|A4IFQ6|A4IFQ6_BOVIN	CALML5 protein OS=Bos taurus GN=CALML5 PE=1 SV=1	BOVIN	14	10	0.32	0.34	0.3	0.53	0.55	0.5	0.54	0.56	0.52	0.22	0.46
1251	tr|F1MUF1|F1MUF1_BOVIN	Uncharacterized protein (Fragment) OS=Bos taurus GN=XPO5 PE=4 SV=1	BOVIN	13.99	12	0.95	0.95	0.96	0.94	0.93	0.95	0.95	0.94	0.95	0.01	0.95
1252	tr|E1B8Z4|E1B8Z4_BOVIN	Signal transducer and activator of transcription OS=Bos taurus GN=STAT2 PE=3 SV=1	BOVIN	13.99	10	1.04	0.94	1.03	1	0.9	1	1	0.91	1	0.05	0.98
1253	sp|Q3T005|PDLI4_BOVIN	PDZ and LIM domain protein 4 OS=Bos taurus GN=PDLIM4 PE=2 SV=1	BOVIN	13.99	7	0.6	0.79	0.74	0.71	0.98	0.92	0.67	0.9	0.85	0.15	0.8
1254	tr|A5D788|A5D788_BOVIN	SGPL1 protein OS=Bos taurus GN=SGPL1 PE=2 SV=1	BOVIN	13.93	8	1.04	1.05	1.05	0.96	0.97	0.97	0.94	0.94	0.94	0.05	0.98
1255	sp|P09487|PPBT_BOVIN	Alkaline phosphatase, tissue-nonspecific isozyme OS=Bos taurus GN=ALPL PE=1 SV=2	BOVIN	13.92	9	0.66	0.54	0.57	0.57	0.47	0.5	0.47	0.39	0.42	0.16	0.51
1256	sp|Q2KJB1|SEP10_BOVIN	Septin-10 OS=Bos taurus GN=SEPT10 PE=2 SV=1	BOVIN	13.89	18	0.69	0.76	0.67	0.7	0.78	0.69	0.82	0.91	0.81	0.1	0.76
1257	tr|Q0VC98|Q0VC98_BOVIN	GA binding protein transcription factor, alpha subunit 60kDa OS=Bos taurus GN=GABPA PE=2 SV=1	BOVIN	13.89	8	1.17	0.95	1.09	1.28	1.04	1.19	1.42	1.14	1.32	0.12	1.18
1258	tr|F1MHE7|F1MHE7_BOVIN	Uncharacterized protein OS=Bos taurus GN=LRRC40 PE=4 SV=1	BOVIN	13.88	9	0.95	0.95	0.96	0.98	0.98	0.99	0.95	0.96	0.97	0.01	0.97
1259	tr|A3KN30|A3KN30_BOVIN	CPXM1 protein OS=Bos taurus GN=CPXM1 PE=2 SV=1	BOVIN	13.88	8	1.09	1	1.14	0.98	0.91	1.04	0.96	0.89	1.02	0.07	1
1260	tr|E1BKT8|E1BKT8_BOVIN	Uncharacterized protein OS=Bos taurus GN=MFN2 PE=4 SV=2	BOVIN	13.88	8	1.07	1	1.06	1.05	0.98	1.05	1.07	1	1.07	0.03	1.04
1261	tr|F1MGJ5|F1MGJ5_BOVIN	Uncharacterized protein (Fragment) OS=Bos taurus GN=SEL1L PE=4 SV=2	BOVIN	13.86	10	1.25	1.02	1.13	0.95	0.79	0.87	1.56	1.27	1.37	0.21	1.13
1262	tr|Q3T0F9|Q3T0F9_BOVIN	Growth factor receptor-bound protein 2 OS=Bos taurus GN=GRB2 PE=2 SV=1	BOVIN	13.85	11	0.95	1.67	1.46	1.31	2.15	1.94	0.79	1.38	1.18	0.29	1.43
1263	sp|P17694|NDUS2_BOVIN	NADH dehydrogenase [ubiquinone] iron-sulfur protein 2, mitochondrial OS=Bos taurus GN=NDUFS2 PE=1 SV=2	BOVIN	13.85	8	1.02	0.95	0.93	1.09	1.01	0.98	1.08	1	0.98	0.05	1
1264	tr|G3MZ54|G3MZ54_BOVIN	Uncharacterized protein OS=Bos taurus GN=SNX9 PE=4 SV=1	BOVIN	13.85	9	1.01	0.99	1.08	1.1	1.08	1.17	0.99	0.96	1.05	0.06	1.05
1265	tr|F2Z4I2|F2Z4I2_BOVIN	AP-3 complex subunit mu-1 OS=Bos taurus GN=AP3M1 PE=4 SV=1	BOVIN	13.84	8	0.95	1.06	1.04	0.93	1.04	1.02	0.94	1.05	1.03	0.05	1
1266	sp|P20427|CSK22_BOVIN	Casein kinase II subunit alpha' OS=Bos taurus GN=CSNK2A2 PE=1 SV=3	BOVIN	13.83	8	0.97	0.87	1.51	1.19	1.07	1.84	0.97	0.89	1.51	0.27	1.2
1267	sp|Q08E20|ESTD_BOVIN	S-formylglutathione hydrolase OS=Bos taurus GN=ESD PE=2 SV=1	BOVIN	13.82	10	1.18	0.96	1.03	1.51	1.25	1.29	1.27	1.02	1.1	0.14	1.18
1268	tr|K7DXW6|K7DXW6_BOVIN	MMS19 nucleotide excision repair protein homolog (Fragment) OS=Bos taurus GN=MMS19 PE=4 SV=1	BOVIN	13.81	11	0.99	0.83	0.8	1.24	1.03	0.99	1.13	0.95	0.91	0.13	0.98
1269	tr|F1MJP7|F1MJP7_BOVIN	Uncharacterized protein OS=Bos taurus GN=UAP1 PE=4 SV=1	BOVIN	13.81	10	1.06	1.08	1.03	1.07	1.08	1.03	1.04	1.05	1	0.02	1.05
1270	sp|Q58D08|P5CR3_BOVIN	Pyrroline-5-carboxylate reductase 3 OS=Bos taurus GN=PYCRL PE=2 SV=1	BOVIN	13.8	8	0.87	0.69	0.8	0.99	0.79	0.91	0.97	0.78	0.9	0.11	0.86
1271	sp|Q3ZCK3|BPNT1_BOVIN	3'(2'),5'-bisphosphate nucleotidase 1 OS=Bos taurus GN=BPNT1 PE=2 SV=1	BOVIN	13.79	9	1.5	1.22	0.89	1.26	1.02	0.74	1.43	1.15	0.84	0.22	1.12
1272	sp|O46563|VATH_BOVIN	V-type proton ATPase subunit H OS=Bos taurus GN=ATP6V1H PE=2 SV=2	BOVIN	13.77	10	0.86	0.9	0.83	0.95	0.98	0.92	0.92	0.96	0.9	0.05	0.91
1273	sp|Q3T054|RAN_BOVIN	GTP-binding nuclear protein Ran OS=Bos taurus GN=RAN PE=2 SV=3	BOVIN	13.77	14	0.99	1.18	1.26	0.87	1.04	1.12	0.84	0.99	1.07	0.12	1.04
1274	tr|E1BDE7|E1BDE7_BOVIN	Uncharacterized protein OS=Bos taurus GN=SAFB2 PE=4 SV=2	BOVIN	13.75	11	1.06	0.97	1.07	1.04	0.96	1.05	1	0.92	1.01	0.05	1.01
1275	tr|F1MI27|F1MI27_BOVIN	Mitogen-activated protein kinase (Fragment) OS=Bos taurus GN=MAPK1 PE=4 SV=2	BOVIN	13.74	9	0.95	0.95	0.88	0.98	0.99	0.9	0.99	1	0.91	0.04	0.95
1276	tr|Q5E952|Q5E952_BOVIN	RNA binding protein (Autoantigenic, hnRNP-associated with lethal yellow) short isoform OS=Bos taurus GN=RALY PE=2 SV=1	BOVIN	13.72	7	0.95	0.91	0.99	1	0.96	1.05	0.99	0.95	1.03	0.04	0.98
1277	sp|A5PKA5|SNX27_BOVIN	Sorting nexin-27 OS=Bos taurus GN=SNX27 PE=2 SV=1	BOVIN	13.71	9	1.08	1.09	1.02	1.05	1.05	0.99	1.04	1.04	0.98	0.03	1.04
1278	tr|Q6XZP8|Q6XZP8_BOVIN	Emerin OS=Bos taurus GN=EMD PE=2 SV=1	BOVIN	13.7	14	0.94	1.03	1	0.88	0.96	0.94	1	1.09	1.07	0.06	0.99
1279	tr|Q08DE9|Q08DE9_BOVIN	CUL2 protein OS=Bos taurus GN=CUL2 PE=2 SV=1	BOVIN	13.69	8	1	0.95	0.95	1.05	1	0.99	1	0.95	0.95	0.03	0.98
1280	sp|Q2HJ55|SAM50_BOVIN	Sorting and assembly machinery component 50 homolog OS=Bos taurus GN=SAMM50 PE=2 SV=1	BOVIN	13.68	9	1.04	1.02	1	1.01	0.99	0.97	1	0.98	0.96	0.02	1
1281	tr|F1MQH0|F1MQH0_BOVIN	Uncharacterized protein OS=Bos taurus GN=ELMO1 PE=4 SV=1	BOVIN	13.66	8	0.92	0.93	0.95	0.96	0.97	0.99	0.82	0.82	0.83	0.07	0.91
1282	sp|Q58CP2|SUMF2_BOVIN	Sulfatase-modifying factor 2 OS=Bos taurus GN=SUMF2 PE=2 SV=1	BOVIN	13.66	7	1.18	1.03	1.07	1.09	0.95	0.99	1.12	0.98	1.02	0.07	1.05
1283	tr|F1MU62|F1MU62_BOVIN	Uncharacterized protein OS=Bos taurus GN=CPSF7 PE=4 SV=1	BOVIN	13.65	9	1	1	1.03	1	1	1.04	1	1	1.03	0.01	1.01
1284	tr|F1MYD0|F1MYD0_BOVIN	Uncharacterized protein OS=Bos taurus GN=CUL1 PE=3 SV=2	BOVIN	13.65	9	1.06	1.04	0.99	1.06	1.04	0.99	1.04	1.02	0.96	0.03	1.02
1285	tr|E1BGH0|E1BGH0_BOVIN	Uncharacterized protein OS=Bos taurus GN=ABCF1 PE=1 SV=1	BOVIN	13.64	12	0.91	0.89	0.92	0.94	0.91	0.95	1.08	1.05	1.09	0.08	0.97
1286	sp|Q3SYU6|CNN2_BOVIN	Calponin-2 OS=Bos taurus GN=CNN2 PE=2 SV=3	BOVIN	13.64	10	1.06	0.84	1.42	1.05	0.83	1.38	0.88	0.68	1.14	0.23	1.03
1287	sp|Q3T133|TMED9_BOVIN	Transmembrane emp24 domain-containing protein 9 OS=Bos taurus GN=TMED9 PE=1 SV=1	BOVIN	13.63	10	1.21	1.34	0.97	1	1.12	0.81	1.22	1.34	0.97	0.16	1.11
1288	tr|F1MWJ3|F1MWJ3_BOVIN	Poly(ADP-ribose) glycohydrolase ARH3 OS=Bos taurus GN=ADPRHL2 PE=4 SV=2	BOVIN	13.62	8	1.02	0.99	1.05	1.03	1	1.06	1	0.97	1.03	0.03	1.02
1289	tr|A5D783|A5D783_BOVIN	AMPH protein OS=Bos taurus GN=AMPH PE=2 SV=1	BOVIN	13.62	9	1.29	1.27	0.95	1.29	1.28	0.96	1.72	1.69	1.26	0.19	1.3
1290	tr|F1MXA4|F1MXA4_BOVIN	Uncharacterized protein OS=Bos taurus GN=ADD2 PE=4 SV=1	BOVIN	13.6	11	1.54	1.29	1.64	1.32	1.12	1.42	1.17	0.99	1.25	0.15	1.3
1291	sp|A4FUG8|RABE2_BOVIN	Rab GTPase-binding effector protein 2 OS=Bos taurus GN=RABEP2 PE=2 SV=1	BOVIN	13.6	8	0.88	0.78	0.82	1	0.89	0.93	0.97	0.86	0.9	0.07	0.89
1292	sp|Q2LGB5|TOLIP_BOVIN	Toll-interacting protein OS=Bos taurus GN=TOLLIP PE=2 SV=1	BOVIN	13.6	7	0.91	0.97	0.91	0.94	1	0.94	0.98	1.05	0.98	0.04	0.96
1293	sp|Q58DM8|ECHM_BOVIN	Enoyl-CoA hydratase, mitochondrial OS=Bos taurus GN=ECHS1 PE=2 SV=1	BOVIN	13.59	15	1.75	2.42	1.32	1.02	1.39	0.73	1.53	2.05	1.11	0.34	1.48
1294	tr|F1MHP1|F1MHP1_BOVIN	Uncharacterized protein OS=Bos taurus GN=U2SURP PE=4 SV=1	BOVIN	13.56	11	0.44	1.08	2.15	0.25	0.6	1.17	0.23	0.56	1.09	0.68	0.84
1295	sp|P23709|NDUS3_BOVIN	NADH dehydrogenase [ubiquinone] iron-sulfur protein 3, mitochondrial OS=Bos taurus GN=NDUFS3 PE=1 SV=1	BOVIN	13.51	8	0.91	1.01	0.95	0.98	1.09	1.03	0.95	1.06	1	0.05	1
1296	sp|Q9N2I2|IPSP_BOVIN	Plasma serine protease inhibitor OS=Bos taurus GN=SERPINA5 PE=1 SV=1	BOVIN	13.51	13	0.38	0.93	1.04	0.55	1.37	1.56	0.38	0.93	1.04	0.43	0.91
1297	tr|E1BEI2|E1BEI2_BOVIN	Uncharacterized protein OS=Bos taurus GN=SPCS2 PE=1 SV=1	BOVIN	13.49	8	1.11	0.98	0.99	1.14	1.01	1.02	1.15	1.03	1.03	0.06	1.05
1298	tr|F1MAV2|F1MAV2_BOVIN	Uncharacterized protein OS=Bos taurus GN=ARFIP1 PE=4 SV=2	BOVIN	13.48	9	0.75	0.97	0.6	0.63	0.78	0.46	1.31	1.58	0.92	0.38	0.89
1299	sp|Q32KL2|PSB5_BOVIN	Proteasome subunit beta type-5 OS=Bos taurus GN=PSMB5 PE=1 SV=1	BOVIN	13.48	9	0.98	0.94	0.95	1.02	0.96	0.97	1.05	0.99	1	0.03	0.98
1300	tr|E1BD67|E1BD67_BOVIN	Uncharacterized protein OS=Bos taurus GN=SAAL1 PE=4 SV=1	BOVIN	13.48	7	1	0.98	0.97	1.04	1.02	1	0.99	0.97	0.96	0.02	0.99
1301	tr|F1N0N6|F1N0N6_BOVIN	Uncharacterized protein OS=Bos taurus GN=C1orf123 PE=4 SV=1	BOVIN	13.47	9	0.77	0.93	1	0.61	0.74	0.8	0.79	0.98	1.07	0.16	0.85
1302	sp|A0JNB0|FYN_BOVIN	Tyrosine-protein kinase Fyn OS=Bos taurus GN=FYN PE=2 SV=1	BOVIN	13.47	9	1.21	1.06	1.16	1.49	1.29	1.42	1.05	0.91	1	0.16	1.18
1303	tr|E1BEN2|E1BEN2_BOVIN	cAMP-dependent protein kinase catalytic subunit beta OS=Bos taurus GN=PRKACB PE=4 SV=2	BOVIN	13.46	8	0.93	0.93	0.87	0.9	0.9	0.85	1.04	1.04	0.97	0.07	0.93
1304	tr|F1MZK4|F1MZK4_BOVIN	Uncharacterized protein OS=Bos taurus GN=BZW1 PE=4 SV=2	BOVIN	13.46	9	1.04	0.98	0.98	1	0.95	0.95	1.01	0.95	0.95	0.03	0.98
1305	tr|E1BDW9|E1BDW9_BOVIN	Uncharacterized protein OS=Bos taurus GN=EXOC2 PE=4 SV=1	BOVIN	13.45	10	0.88	0.89	0.89	0.91	0.92	0.92	0.91	0.92	0.92	0.02	0.91
1306	tr|F1MWH2|F1MWH2_BOVIN	Adenosylhomocysteinase OS=Bos taurus GN=AHCYL1 PE=3 SV=2	BOVIN	13.43	12	1.03	1.02	1.04	1.01	1	1.02	0.98	0.97	0.99	0.02	1.01
1307	tr|A6H718|A6H718_BOVIN	ARMC6 protein OS=Bos taurus GN=ARMC6 PE=2 SV=1	BOVIN	13.43	8	1	1.08	1.09	0.94	1.01	1.02	1	1.08	1.1	0.05	1.03
1308	tr|E1BCI6|E1BCI6_BOVIN	Uncharacterized protein OS=Bos taurus GN=RECK PE=4 SV=1	BOVIN	13.43	9	1.02	1.04	1.05	0.94	0.95	0.96	0.91	0.93	0.94	0.05	0.97
1309	tr|G3X743|G3X743_BOVIN	Uncharacterized protein (Fragment) OS=Bos taurus GN=RNPEP PE=4 SV=1	BOVIN	13.43	9	0.63	0.95	0.66	0.67	1.03	0.7	0.7	1.08	0.74	0.21	0.79
1310	tr|F1MXZ0|F1MXZ0_BOVIN	N-acetylglucosamine-6-sulfatase OS=Bos taurus GN=GNS PE=3 SV=1	BOVIN	13.43	7	1.04	1.05	0.99	1	1.01	0.95	1.08	1.1	1.04	0.04	1.03
1311	sp|Q5KR49|TPM1_BOVIN	Tropomyosin alpha-1 chain OS=Bos taurus GN=TPM1 PE=2 SV=1	BOVIN	13.42	25	0.54	1.54	1.41	0.62	1.79	1.64	0.41	1.18	1.08	0.42	1.13
1312	sp|Q5E9B7|CLIC1_BOVIN	Chloride intracellular channel protein 1 OS=Bos taurus GN=CLIC1 PE=2 SV=3	BOVIN	13.42	13	0.75	0.95	0.91	0.68	0.86	0.82	0.98	1.26	1.2	0.19	0.94
1313	tr|E1BNH9|E1BNH9_BOVIN	Uncharacterized protein OS=Bos taurus GN=OBSL1 PE=4 SV=2	BOVIN	13.42	8	1.13	1.46	0.98	1.04	1.33	0.9	0.97	1.25	0.85	0.18	1.1
1314	tr|A5PJD6|A5PJD6_BOVIN	ATL3 protein OS=Bos taurus GN=ATL3 PE=1 SV=1	BOVIN	13.4	17	0.71	0.74	0.55	0.82	0.87	0.64	0.88	0.93	0.69	0.16	0.76
1315	sp|P05631|ATPG_BOVIN	ATP synthase subunit gamma, mitochondrial OS=Bos taurus GN=ATP5C1 PE=1 SV=3	BOVIN	13.4	12	0.91	0.91	1.03	1.02	1.02	1.15	1.06	1.06	1.19	0.08	1.04
1316	tr|A6H797|A6H797_BOVIN	MLEC protein OS=Bos taurus GN=MLEC PE=1 SV=1	BOVIN	13.39	8	1.01	1.04	0.99	0.95	0.99	0.95	1.02	1.06	1.01	0.03	1
1317	tr|G3N3C9|G3N3C9_BOVIN	Uncharacterized protein OS=Bos taurus GN=LDB3 PE=4 SV=1	BOVIN	13.38	7	2.29	12.47	6.73	0.33	2.47	1.28	0.25	1.74	0.9	1.19	3.16
1318	tr|F1MK73|F1MK73_BOVIN	Uncharacterized protein OS=Bos taurus PE=4 SV=2	BOVIN	13.38	7	0.72	0.77	0.92	0.94	0.99	1.18	0.82	0.87	1.04	0.15	0.92
1319	sp|Q862I1|RL24_BOVIN	60S ribosomal protein L24 OS=Bos taurus GN=RPL24 PE=2 SV=2	BOVIN	13.37	10	0.61	1.02	0.51	0.67	1.13	0.56	0.49	0.86	0.42	0.34	0.69
1320	tr|G3N2Y5|G3N2Y5_BOVIN	Uncharacterized protein OS=Bos taurus GN=CLASP1 PE=4 SV=1	BOVIN	13.36	14	1.01	0.94	0.9	1.03	0.95	0.92	1.06	0.98	0.95	0.05	0.97
1321	tr|F1N1Q8|F1N1Q8_BOVIN	Uncharacterized protein (Fragment) OS=Bos taurus GN=LNPEP PE=4 SV=2	BOVIN	13.36	8	0.96	0.9	0.91	0.99	0.94	0.94	0.98	0.92	0.93	0.03	0.94
1322	tr|F6PW02|F6PW02_BOVIN	Uncharacterized protein OS=Bos taurus GN=TFG PE=4 SV=1	BOVIN	13.36	10	1.02	1.02	0.99	1.04	1.04	1.01	1.11	1.11	1.08	0.04	1.04
1323	sp|P56965|DDAH1_BOVIN	N(G),N(G)-dimethylarginine dimethylaminohydrolase 1 OS=Bos taurus GN=DDAH1 PE=1 SV=3	BOVIN	13.35	9	3.91	2.31	6.03	3.4	2.01	5.25	1.2	0.7	1.87	0.58	2.96
1324	sp|Q3ZBG0|PSA7_BOVIN	Proteasome subunit alpha type-7 OS=Bos taurus GN=PSMA7 PE=1 SV=1	BOVIN	13.33	11	1.07	0.99	1.03	1.08	1.01	1.05	1.1	1.03	1.07	0.03	1.05
1325	tr|E1BK34|E1BK34_BOVIN	Uncharacterized protein OS=Bos taurus GN=DVL2 PE=4 SV=2	BOVIN	13.33	7	0.94	0.98	1.12	0.99	1.04	1.18	0.88	0.92	1.05	0.09	1.01
1326	sp|Q8SPX7|CRYL1_BOVIN	Lambda-crystallin homolog OS=Bos taurus GN=CRYL1 PE=2 SV=3	BOVIN	13.33	7	2.17	1.96	1.85	1.92	1.72	1.63	2.51	2.25	2.13	0.13	2.02
1327	tr|Q0IIG2|Q0IIG2_BOVIN	EGF-containing fibulin-like extracellular matrix protein 2 OS=Bos taurus GN=EFEMP2 PE=2 SV=1	BOVIN	13.33	9	0.6	0.73	0.58	0.6	0.75	0.58	0.56	0.69	0.56	0.11	0.63
1328	tr|Q3SYR0|Q3SYR0_BOVIN	Serpin peptidase inhibitor, clade A (Alpha-1 antiproteinase, antitrypsin), member 7 OS=Bos taurus GN=SERPINA7 PE=2 SV=1	BOVIN	13.31	8	0.95	1.02	1.46	0.73	0.79	1.12	0.76	0.82	1.16	0.23	0.98
1329	tr|A6QQR7|A6QQR7_BOVIN	Glycerol-3-phosphate dehydrogenase [NAD(+)] OS=Bos taurus GN=GPD1L PE=2 SV=1	NAD(+)	13.31	9	0.9	0.92	0.86	0.87	0.9	0.84	1.04	1.08	0.99	0.08	0.93
1330	tr|G3MX91|G3MX91_BOVIN	Uncharacterized protein OS=Bos taurus GN=TARDBP PE=4 SV=1	BOVIN	13.3	10	0.99	1	0.96	1.02	1.03	0.99	0.99	1	0.96	0.02	0.99
1331	tr|F1MXE4|F1MXE4_BOVIN	26S proteasome non-ATPase regulatory subunit 6 OS=Bos taurus GN=PSMD6 PE=1 SV=1	BOVIN	13.29	9	1.07	1	1.05	1.01	0.95	0.99	0.96	0.9	0.95	0.05	0.99
1332	tr|F1MPB2|F1MPB2_BOVIN	Uncharacterized protein OS=Bos taurus GN=IGF2BP3 PE=4 SV=2	BOVIN	13.28	10	0.6	0.77	0.97	0.67	0.87	1.1	0.48	0.63	0.8	0.24	0.77
1333	tr|F1MMG3|F1MMG3_BOVIN	Beta-catenin-like protein 1 OS=Bos taurus GN=CTNNBL1 PE=4 SV=1	BOVIN	13.28	10	0.95	0.94	1.01	1.04	1.02	1.09	1.02	1	1.08	0.05	1.02
1334	tr|F1MZ38|F1MZ38_BOVIN	Succinyl-CoA ligase [ADP/GDP-forming] subunit alpha, mitochondrial OS=Bos taurus GN=SUCLG1 PE=1 SV=1	ADP/GDP-forming	13.28	10	1.19	1.14	1.03	1.37	1.31	1.18	1.24	1.18	1.07	0.08	1.19
1335	sp|Q1RMI8|CCD22_BOVIN	Coiled-coil domain-containing protein 22 OS=Bos taurus GN=CCDC22 PE=2 SV=1	BOVIN	13.27	9	0.98	1.01	0.97	1.02	1.06	1.01	1.03	1.06	1.01	0.03	1.02
1336	tr|F1N6Y7|F1N6Y7_BOVIN	Uncharacterized protein (Fragment) OS=Bos taurus GN=EIF5B PE=4 SV=2	BOVIN	13.26	13	1.14	0.9	1.41	1.25	0.99	1.54	1.2	0.95	1.49	0.18	1.21
1337	tr|F6RBT3|F6RBT3_BOVIN	Uncharacterized protein OS=Bos taurus GN=LRPAP1 PE=1 SV=1	BOVIN	13.25	7	1.89	1.53	1.5	1.56	1.25	1.24	1.39	1.12	1.12	0.17	1.4
1338	tr|C1JZ67|C1JZ67_BOVIN	Importin subunit alpha OS=Bos taurus GN=KPNA4 PE=2 SV=1	BOVIN	13.24	8	1	0.94	1.02	1.05	0.99	1.07	1.05	0.99	1.07	0.04	1.02
1339	tr|F1N1T8|F1N1T8_BOVIN	Conserved oligomeric Golgi complex subunit 5 (Fragment) OS=Bos taurus GN=COG5 PE=4 SV=2	BOVIN	13.22	9	1.07	1.05	0.97	1.05	1.02	0.95	1.08	1.06	0.98	0.04	1.02
1340	sp|P61284|RL12_BOVIN	60S ribosomal protein L12 OS=Bos taurus GN=RPL12 PE=2 SV=1	BOVIN	13.22	15	1.25	1.14	1.09	0.89	0.81	0.77	1.07	0.96	0.93	0.15	0.99
1341	tr|F1MX83|F1MX83_BOVIN	Protein S100 (Fragment) OS=Bos taurus GN=S100A11 PE=1 SV=2	BOVIN	13.22	10	0.64	0.33	0.93	0.65	0.31	0.94	0.64	0.31	0.94	0.4	0.63
1342	sp|P42899|RLA2_BOVIN	60S acidic ribosomal protein P2 OS=Bos taurus GN=RPLP2 PE=3 SV=1	BOVIN	13.21	12	1.1	0.95	1.11	1.36	1.17	1.38	1.07	0.92	1.08	0.13	1.12
1343	sp|A5PJI5|ASNA_BOVIN	ATPase ASNA1 OS=Bos taurus GN=ASNA1 PE=2 SV=1	BOVIN	13.2	9	0.99	0.9	0.8	1.34	1.26	1.1	1.19	1.1	0.95	0.15	1.07
1344	tr|A8E4L8|A8E4L8_BOVIN	LMO7 protein OS=Bos taurus GN=LMO7 PE=2 SV=1	BOVIN	13.19	8	0.75	0.74	0.73	0.79	0.77	0.76	0.69	0.68	0.67	0.05	0.73
1345	tr|E1BE36|E1BE36_BOVIN	Uncharacterized protein OS=Bos taurus GN=ARMCX3 PE=4 SV=2	BOVIN	13.17	9	1.28	1.5	1.89	1.01	1.18	1.49	0.82	0.97	1.25	0.24	1.27
1346	sp|Q3ZBD0|PSMD7_BOVIN	26S proteasome non-ATPase regulatory subunit 7 OS=Bos taurus GN=PSMD7 PE=2 SV=1	BOVIN	13.15	7	0.95	1.02	1.08	0.99	1.05	1.12	0.95	1.02	1.08	0.05	1.03
1347	tr|E1BC91|E1BC91_BOVIN	Uncharacterized protein OS=Bos taurus GN=LIMCH1 PE=4 SV=2	BOVIN	13.14	11	1.04	1.63	0.52	1.27	1.96	0.65	0.86	1.33	0.47	0.45	1.08
1348	tr|Q3ZCE2|Q3ZCE2_BOVIN	ELAV-like protein OS=Bos taurus GN=ELAVL1 PE=2 SV=1	BOVIN	13.12	7	1.06	0.98	0.99	1.1	1.02	1.03	1.13	1.05	1.05	0.04	1.04
1349	tr|G3N2L2|G3N2L2_BOVIN	Uncharacterized protein (Fragment) OS=Bos taurus GN=RCN1 PE=4 SV=1	BOVIN	13.11	10	0.81	0.92	0.33	0.74	0.86	0.3	0.8	0.91	0.33	0.38	0.67
1350	sp|P20072|ANXA7_BOVIN	Annexin A7 OS=Bos taurus GN=ANXA7 PE=1 SV=2	BOVIN	13.08	11	0.82	0.7	0.26	0.72	0.63	0.24	1.1	0.95	0.36	0.44	0.64
1351	tr|F1N7X3|F1N7X3_BOVIN	Nucleosome assembly protein 1-like 4 OS=Bos taurus GN=NAP1L4 PE=3 SV=1	BOVIN	13.06	11	1.03	0.96	1.04	1.11	1.04	1.12	1.02	0.96	1.04	0.05	1.03
1352	tr|F1MPN0|F1MPN0_BOVIN	Uncharacterized protein OS=Bos taurus GN=FNDC3B PE=4 SV=2	BOVIN	13.06	7	1.75	1.92	1.19	1.26	1.39	0.82	1.53	1.64	1	0.24	1.39
1353	sp|Q1JP79|ARC1A_BOVIN	Actin-related protein 2/3 complex subunit 1A OS=Bos taurus GN=ARPC1A PE=2 SV=1	BOVIN	13.03	16	0.94	0.9	0.9	0.98	0.95	0.95	0.92	0.89	0.9	0.03	0.93
1354	tr|E1BGA6|E1BGA6_BOVIN	Uncharacterized protein OS=Bos taurus GN=COG3 PE=4 SV=2	BOVIN	13.02	9	0.97	1.03	0.96	0.98	1.04	0.98	0.98	1.04	0.98	0.03	1
1355	sp|Q3T0X6|RS16_BOVIN	40S ribosomal protein S16 OS=Bos taurus GN=RPS16 PE=2 SV=3	BOVIN	13.02	12	0.98	0.99	0.95	0.95	0.97	0.94	0.98	0.99	0.95	0.02	0.97
1356	tr|F1MND6|F1MND6_BOVIN	Uncharacterized protein (Fragment) OS=Bos taurus GN=THSD4 PE=4 SV=2	BOVIN	13.02	9	1.12	1.22	1.29	0.86	0.94	0.99	0.95	1.05	1.11	0.13	1.06
1357	tr|F1MB01|F1MB01_BOVIN	Dysferlin OS=Bos taurus GN=DYSF PE=4 SV=2	BOVIN	13	10	0.74	1.98	1.12	0.56	1.5	0.86	0.44	1.17	0.67	0.46	1
1358	sp|A6QQ47|VPS51_BOVIN	Vacuolar protein sorting-associated protein 51 homolog OS=Bos taurus GN=VPS51 PE=2 SV=1	BOVIN	13	8	1.07	0.99	1.05	1.07	0.99	1.05	1.05	0.97	1.03	0.03	1.03
1359	tr|F1MIB2|F1MIB2_BOVIN	Uncharacterized protein OS=Bos taurus GN=GAK PE=4 SV=2	BOVIN	12.99	9	0.97	0.93	1.01	1.01	0.96	1.05	0.98	0.94	1.02	0.04	0.99
1360	tr|Q17QC7|Q17QC7_BOVIN	Poliovirus receptor-related 2 (Herpesvirus entry mediator B) OS=Bos taurus GN=PVRL2 PE=2 SV=1	BOVIN	12.99	9	1.02	0.98	1.08	0.77	0.74	0.81	0.9	0.86	0.94	0.12	0.9
1361	sp|P11179|ODO2_BOVIN	Dihydrolipoyllysine-residue succinyltransferase component of 2-oxoglutarate dehydrogenase complex, mitochondrial OS=Bos taurus GN=DLST PE=1 SV=2	BOVIN	12.97	7	1.01	1.04	1.07	1.02	1.05	1.08	1.02	1.05	1.08	0.02	1.04
1362	sp|P62871|GBB1_BOVIN	Guanine nucleotide-binding protein G(I)/G(S)/G(T) subunit beta-1 OS=Bos taurus GN=GNB1 PE=1 SV=3	BOVIN	12.96	16	1.03	0.93	1.09	0.93	0.84	0.97	0.92	0.83	0.97	0.08	0.95
1363	tr|E1B8E7|E1B8E7_BOVIN	Uncharacterized protein OS=Bos taurus GN=HTT PE=4 SV=1	BOVIN	12.95	13	0.97	0.91	0.96	1	0.94	0.99	0.99	0.93	0.98	0.03	0.96
1364	tr|E1B9V6|E1B9V6_BOVIN	Uncharacterized protein OS=Bos taurus GN=RBSN PE=4 SV=1	BOVIN	12.94	9	0.96	1	1.08	0.99	1.03	1.12	0.92	0.95	1.04	0.06	1.01
1365	sp|Q1RMV0|PEX5_BOVIN	Peroxisomal targeting signal 1 receptor OS=Bos taurus GN=PEX5 PE=2 SV=1	BOVIN	12.94	8	1.06	0.96	1.03	1.09	0.99	1.06	1.05	0.95	1.02	0.04	1.02
1366	tr|F6QK60|F6QK60_BOVIN	Uncharacterized protein OS=Bos taurus GN=SIRT2 PE=4 SV=1	BOVIN	12.93	8	0.84	0.9	0.44	0.82	0.88	0.43	1.07	1.14	0.56	0.31	0.79
1367	tr|E1BB08|E1BB08_BOVIN	Uncharacterized protein OS=Bos taurus GN=EML2 PE=4 SV=2	BOVIN	12.9	8	0.93	0.97	0.98	0.95	0.99	1	0.92	0.96	0.97	0.03	0.96
1368	tr|F1N0Y9|F1N0Y9_BOVIN	Uncharacterized protein (Fragment) OS=Bos taurus GN=ZFR PE=4 SV=1	BOVIN	12.89	11	1.06	1	1.04	1.01	0.95	0.98	1.07	1.01	1.04	0.03	1.02
1369	sp|Q58DS9|RAB5C_BOVIN	Ras-related protein Rab-5C OS=Bos taurus GN=RAB5C PE=2 SV=1	BOVIN	12.89	13	1.05	1.04	1.03	0.99	0.99	0.97	1.02	1.02	1	0.02	1.01
1370	sp|Q9TTJ5|RGN_BOVIN	Regucalcin OS=Bos taurus GN=RGN PE=2 SV=1	BOVIN	12.88	9	0.5	3.16	1.29	1	6.43	2.68	0.45	2.86	1.11	0.83	2.16
1371	tr|E1BBI8|E1BBI8_BOVIN	Uncharacterized protein OS=Bos taurus GN=DCTN4 PE=4 SV=2	BOVIN	12.87	8	1.01	1.01	1.02	0.96	0.96	0.97	1	1	1.01	0.02	0.99
1372	sp|Q2KJB7|CPT2_BOVIN	Carnitine O-palmitoyltransferase 2, mitochondrial OS=Bos taurus GN=CPT2 PE=2 SV=1	BOVIN	12.87	11	0.67	0.85	0.54	0.68	0.86	0.54	0.65	0.82	0.52	0.18	0.68
1373	sp|P10895|PLCD1_BOVIN	1-phosphatidylinositol 4,5-bisphosphate phosphodiesterase delta-1 OS=Bos taurus GN=PLCD1 PE=2 SV=2	BOVIN	12.86	7	0.76	0.79	0.61	0.79	0.82	0.63	0.79	0.8	0.63	0.11	0.74
1374	tr|E1BIN0|E1BIN0_BOVIN	Uncharacterized protein (Fragment) OS=Bos taurus GN=FHOD1 PE=4 SV=2	BOVIN	12.85	9	0.92	1.06	1.06	0.96	1.12	1.11	0.86	0.98	0.97	0.08	1
1375	tr|A6H6Y0|A6H6Y0_BOVIN	HNRNPD protein OS=Bos taurus GN=HNRNPD PE=2 SV=1	BOVIN	12.85	16	1.05	0.99	1.14	1.21	1.14	1.32	1.5	1.43	1.64	0.16	1.27
1376	tr|Q1RMW4|Q1RMW4_BOVIN	Adaptor protein, phosphotyrosine interaction, PH domain and leucine zipper containing 2 OS=Bos taurus GN=APPL2 PE=2 SV=1	BOVIN	12.84	9	1.01	1.02	1.01	1.05	1.06	1.05	1.05	1.06	1.05	0.02	1.04
1377	tr|E1BB17|E1BB17_BOVIN	Uncharacterized protein OS=Bos taurus GN=HNRNPH3 PE=4 SV=1	BOVIN	12.83	12	0.92	0.92	1.03	0.88	0.88	0.99	0.98	0.98	1.11	0.07	0.97
1378	tr|F1MHT2|F1MHT2_BOVIN	Uncharacterized protein OS=Bos taurus GN=PIP4K2B PE=4 SV=2	BOVIN	12.83	9	1.07	0.91	0.97	1.03	0.88	0.95	1.05	0.9	0.96	0.07	0.97
1379	tr|F1MN40|F1MN40_BOVIN	Uncharacterized protein OS=Bos taurus GN=NUMBL PE=4 SV=2	BOVIN	12.82	7	1.27	1.16	1.08	1.06	0.96	0.9	1.06	0.96	0.9	0.11	1.04
1380	sp|Q0V8S0|HGS_BOVIN	Hepatocyte growth factor-regulated tyrosine kinase substrate OS=Bos taurus GN=HGS PE=2 SV=1	BOVIN	12.81	9	1	1	1.07	0.99	0.99	1.06	1.01	1.01	1.08	0.03	1.02
1381	tr|F1MNV8|F1MNV8_BOVIN	Peptidyl-prolyl cis-trans isomerase OS=Bos taurus GN=FKBP15 PE=4 SV=2	BOVIN	12.81	9	1.04	1.02	1.04	1.01	0.99	1.01	1.08	1.06	1.08	0.03	1.03
1382	sp|Q3T0R1|RS18_BOVIN	40S ribosomal protein S18 OS=Bos taurus GN=RPS18 PE=2 SV=3	BOVIN	12.8	8	0.96	0.98	0.96	0.97	0.99	0.98	0.92	0.95	0.93	0.02	0.96
1383	tr|F1MP14|F1MP14_BOVIN	Uncharacterized protein OS=Bos taurus GN=FOXK1 PE=4 SV=2	BOVIN	12.8	7	1.04	1.01	0.95	0.97	0.95	0.89	1	0.97	0.91	0.05	0.97
1384	sp|Q32LM0|SHLB1_BOVIN	Endophilin-B1 OS=Bos taurus GN=SH3GLB1 PE=2 SV=1	BOVIN	12.8	7	1.1	1.06	1.01	1.06	1.02	0.97	1.04	1	0.95	0.04	1.02
1385	tr|F1MM23|F1MM23_BOVIN	Uncharacterized protein OS=Bos taurus GN=CDK5RAP3 PE=4 SV=1	BOVIN	12.78	11	1.04	1.04	0.98	1.07	1.07	1.01	1.09	1.09	1.03	0.03	1.04
1386	sp|Q1JQE0|SNW1_BOVIN	SNW domain-containing protein 1 OS=Bos taurus GN=SNW1 PE=2 SV=1	BOVIN	12.78	10	0.99	1.06	1.02	1.02	1.09	1.04	0.96	1.03	0.98	0.04	1.02
1387	sp|Q3ZBZ1|CAB45_BOVIN	45 kDa calcium-binding protein OS=Bos taurus GN=SDF4 PE=2 SV=1	BOVIN	12.78	7	1.46	1.37	0.91	1.32	1.24	0.83	1.37	1.28	0.86	0.2	1.18
1388	sp|Q0III3|DC1I2_BOVIN	Cytoplasmic dynein 1 intermediate chain 2 OS=Bos taurus GN=DYNC1I2 PE=1 SV=1	BOVIN	12.78	9	1	0.94	0.93	1.02	0.96	0.95	1.01	0.95	0.94	0.03	0.97
1389	tr|A3KN51|A3KN51_BOVIN	TSG101 protein OS=Bos taurus GN=TSG101 PE=2 SV=1	BOVIN	12.77	8	0.9	0.94	0.93	0.96	0.99	0.99	0.95	0.98	0.97	0.03	0.96
1390	tr|E1BCF8|E1BCF8_BOVIN	Uncharacterized protein OS=Bos taurus GN=ZC3HAV1 PE=4 SV=1	BOVIN	12.76	8	0.98	0.91	1	1.32	1.21	1.34	1.32	1.21	1.33	0.14	1.18
1391	tr|A5D7S7|A5D7S7_BOVIN	LOX protein OS=Bos taurus GN=LOX PE=2 SV=1	BOVIN	12.76	9	1.84	1.25	0.95	2.07	1.42	1.11	2.13	1.46	1.1	0.28	1.48
1392	tr|F1MZ03|F1MZ03_BOVIN	Uncharacterized protein (Fragment) OS=Bos taurus GN=ACAP2 PE=4 SV=1	BOVIN	12.75	7	0.79	0.48	1.05	0.84	0.53	1.17	0.59	0.37	0.81	0.34	0.74
1393	sp|Q2KID6|PLRG1_BOVIN	Pleiotropic regulator 1 OS=Bos taurus GN=PLRG1 PE=2 SV=1	BOVIN	12.73	7	0.98	0.71	1.28	0.82	0.61	1.1	1.13	0.8	1.47	0.27	0.99
1394	sp|Q17QK8|SPRE_BOVIN	Sepiapterin reductase OS=Bos taurus GN=SPR PE=2 SV=1	BOVIN	12.73	10	0.81	0.55	0.95	0.65	0.45	0.76	0.79	0.53	0.93	0.24	0.71
1395	tr|E1BND6|E1BND6_BOVIN	Uncharacterized protein (Fragment) OS=Bos taurus GN=LRBA PE=4 SV=2	BOVIN	12.71	10	0.57	0.69	0.58	0.71	0.86	0.7	0.75	0.9	0.74	0.15	0.72
1396	sp|A6QLU1|GPDM_BOVIN	Glycerol-3-phosphate dehydrogenase, mitochondrial OS=Bos taurus GN=GPD2 PE=2 SV=1	BOVIN	12.71	8	0.53	0.7	0.53	0.52	0.69	0.52	0.66	0.86	0.67	0.17	0.63
1397	tr|E1BDU9|E1BDU9_BOVIN	Uncharacterized protein OS=Bos taurus GN=GATAD2B PE=4 SV=1	BOVIN	12.7	11	1.06	1.06	1.05	0.99	1	0.99	1	1	1	0.03	1.02
1398	sp|Q2HJE1|WDR91_BOVIN	WD repeat-containing protein 91 OS=Bos taurus GN=WDR91 PE=2 SV=2	BOVIN	12.69	11	1.75	1.51	1.27	1.31	1.13	0.94	1.31	1.15	0.95	0.2	1.26
1399	tr|Q2KJ89|Q2KJ89_BOVIN	Fibulin 5 OS=Bos taurus GN=FBLN5 PE=2 SV=1	BOVIN	12.69	9	0.7	0.95	0.89	0.56	0.75	0.7	0.52	0.7	0.65	0.19	0.71
1400	sp|Q0VCD2|TBG1_BOVIN	Tubulin gamma-1 chain OS=Bos taurus GN=TUBG1 PE=2 SV=1	BOVIN	12.68	11	1.05	0.98	0.96	1.04	0.98	0.95	1.04	0.98	0.95	0.04	0.99
1401	sp|P14568|ASSY_BOVIN	Argininosuccinate synthase OS=Bos taurus GN=ASS1 PE=2 SV=1	BOVIN	12.67	7	1.29	2.7	1.89	1.27	2.65	1.85	1.22	2.56	1.8	0.3	1.92
1402	tr|A1XG22|A1XG22_BOVIN	NF-kappaB transcription factor p65 subunit OS=Bos taurus GN=RELA PE=2 SV=1	BOVIN	12.66	9	1.05	1.05	0.95	1.11	1.11	0.99	1.12	1.11	1	0.06	1.05
1403	tr|A6QLW6|A6QLW6_BOVIN	SORBS3 protein OS=Bos taurus GN=SORBS3 PE=2 SV=1	BOVIN	12.66	8	1.04	0.99	1.01	1.05	1.01	1.03	1.07	1.02	1.04	0.02	1.03
1404	sp|Q5E9C0|RSU1_BOVIN	Ras suppressor protein 1 OS=Bos taurus GN=RSU1 PE=2 SV=1	BOVIN	12.65	8	0.96	1.02	0.98	0.95	0.99	0.96	0.97	1.02	0.98	0.02	0.98
1405	sp|Q58D55|BGAL_BOVIN	Beta-galactosidase OS=Bos taurus GN=GLB1 PE=2 SV=1	BOVIN	12.65	10	1.41	1.45	1.11	1.27	1.29	1	1.63	1.66	1.28	0.15	1.34
1406	sp|P57709|AT2C1_BOVIN	Calcium-transporting ATPase type 2C member 1 OS=Bos taurus GN=ATP2C1 PE=2 SV=1	BOVIN	12.64	7	1.06	0.97	1.08	1.12	1.03	1.14	1.04	0.95	1.06	0.05	1.05
1407	sp|Q3T0L7|RL28_BOVIN	60S ribosomal protein L28 OS=Bos taurus GN=RPL28 PE=2 SV=3	BOVIN	12.64	9	0.34	1.38	0.26	0.46	1.74	0.33	0.35	1.36	0.26	0.77	0.72
1408	tr|H9GW43|H9GW43_BOVIN	Uncharacterized protein OS=Bos taurus GN=RNH1 PE=1 SV=1	BOVIN	12.64	11	1.05	0.93	0.95	1.03	0.91	0.93	1.05	0.93	0.95	0.05	0.97
1409	sp|Q0VD53|VP26A_BOVIN	Vacuolar protein sorting-associated protein 26A OS=Bos taurus GN=VPS26A PE=2 SV=1	BOVIN	12.63	6	1.09	1.09	1.06	1.04	1.04	1.01	1.08	1.08	1.06	0.02	1.06
1410	sp|Q2HJ94|DNJA2_BOVIN	DnaJ homolog subfamily A member 2 OS=Bos taurus GN=DNAJA2 PE=2 SV=1	BOVIN	12.61	8	1.02	1.03	0.96	1.06	1.07	1	1.07	1.08	1.01	0.03	1.03
1411	sp|Q5E951|TBCB_BOVIN	Tubulin-folding cofactor B OS=Bos taurus GN=TBCB PE=2 SV=1	BOVIN	12.61	7	1.03	1.01	1.04	1.1	1.07	1.11	0.98	0.96	0.99	0.05	1.03
1412	tr|F1N759|F1N759_BOVIN	Platelet-derived growth factor receptor beta OS=Bos taurus GN=PDGFRB PE=3 SV=2	BOVIN	12.6	10	0.86	0.93	0.41	0.99	1.07	0.51	1.29	1.39	0.65	0.35	0.9
1413	tr|G5E540|G5E540_BOVIN	Dimethylaniline monooxygenase [N-oxide-forming] OS=Bos taurus GN=FMO2 PE=3 SV=1	N-oxide-forming	12.58	6	0.46	0.57	1.42	0.95	1.18	2.94	1.28	1.58	3.87	0.67	1.58
1414	tr|F1MYS7|F1MYS7_BOVIN	Uncharacterized protein OS=Bos taurus GN=EIF4B PE=1 SV=1	BOVIN	12.57	6	1.29	0.82	1.13	1.19	0.77	1.02	1.15	0.73	0.98	0.19	1.01
1415	sp|Q865V6|CAPG_BOVIN	Macrophage-capping protein OS=Bos taurus GN=CAPG PE=2 SV=1	BOVIN	12.56	8	0.7	0.44	0.47	0.63	0.4	0.42	1.09	0.68	0.72	0.33	0.62
1416	tr|F1MN93|F1MN93_BOVIN	Uncharacterized protein OS=Bos taurus GN=TOP1 PE=4 SV=1	BOVIN	12.55	7	0.95	0.94	1.49	0.95	0.94	1.49	0.9	0.9	1.42	0.23	1.11
1417	sp|A7YY55|HACD3_BOVIN	Very-long-chain (3R)-3-hydroxyacyl-CoA dehydratase 3 OS=Bos taurus GN=HACD3 PE=2 SV=1	BOVIN	12.54	10	1.79	1.06	0.99	1.84	1.09	1.02	1.75	1.04	0.97	0.28	1.28
1418	tr|F1MC10|F1MC10_BOVIN	Uncharacterized protein (Fragment) OS=Bos taurus GN=P3H4 PE=4 SV=2	BOVIN	12.54	8	1.02	0.99	0.95	1.01	0.98	0.93	1.02	0.99	0.95	0.03	0.98
1419	tr|A6QQR5|A6QQR5_BOVIN	TMEM43 protein OS=Bos taurus GN=TMEM43 PE=1 SV=1	BOVIN	12.53	12	0.96	0.84	0.74	1.18	1.03	0.92	1.25	1.09	0.97	0.15	1
1420	tr|E1BDV5|E1BDV5_BOVIN	Uncharacterized protein (Fragment) OS=Bos taurus GN=PELP1 PE=4 SV=2	BOVIN	12.52	9	1.04	1.06	1.01	1.03	1.05	1	1.07	1.08	1.03	0.02	1.04
1421	sp|Q32L99|PTGR2_BOVIN	Prostaglandin reductase 2 OS=Bos taurus GN=PTGR2 PE=2 SV=1	BOVIN	12.52	7	0.9	0.93	0.9	0.93	0.95	0.93	0.95	0.99	0.96	0.03	0.94
1422	tr|F1ML22|F1ML22_BOVIN	Uncharacterized protein OS=Bos taurus GN=TLE3 PE=4 SV=2	BOVIN	12.51	7	1.21	0.95	1.12	1.27	0.99	1.17	1.43	1.13	1.33	0.12	1.18
1423	sp|Q28165|PABP2_BOVIN	Polyadenylate-binding protein 2 OS=Bos taurus GN=PABPN1 PE=1 SV=3	BOVIN	12.5	7	1.01	0.98	1.06	1	0.96	1.05	1.03	1	1.08	0.03	1.02
1424	tr|F1N2R1|F1N2R1_BOVIN	Uncharacterized protein OS=Bos taurus GN=STOM PE=4 SV=2	BOVIN	12.5	8	1.42	1.37	1.77	1.22	1.18	1.53	1.37	1.33	1.72	0.13	1.43
1425	sp|Q3ZCK9|PSA4_BOVIN	Proteasome subunit alpha type-4 OS=Bos taurus GN=PSMA4 PE=1 SV=1	BOVIN	12.49	9	0.96	0.77	0.54	1.43	1.18	0.82	1.33	1.09	0.76	0.28	0.99
1426	tr|F1N579|F1N579_BOVIN	Uncharacterized protein OS=Bos taurus GN=EPN1 PE=4 SV=1	BOVIN	12.49	13	1	1	0.95	1.04	1.04	0.99	1	1	0.95	0.03	1
1427	tr|F1MBQ8|F1MBQ8_BOVIN	Uncharacterized protein OS=Bos taurus GN=DDX5 PE=3 SV=2	BOVIN	12.47	19	0.99	1.01	1.06	0.94	0.95	1	0.9	0.92	0.96	0.05	0.97
1428	sp|Q2HJE4|UBP15_BOVIN	Ubiquitin carboxyl-terminal hydrolase 15 OS=Bos taurus GN=USP15 PE=2 SV=1	BOVIN	12.46	7	0.61	0.83	0.53	0.73	0.99	0.64	0.73	0.99	0.64	0.21	0.74
1429	tr|V6F957|V6F957_BOVIN	Transgelin OS=Bos taurus GN=TAGLN PE=1 SV=1	BOVIN	12.46	8	0.87	1.28	0.54	0.86	1.27	0.54	0.74	1.1	0.47	0.34	0.85
1430	sp|Q5E9E7|GL8D1_BOVIN	Glycosyltransferase 8 domain-containing protein 1 OS=Bos taurus GN=GLT8D1 PE=2 SV=1	BOVIN	12.46	7	1.43	1.31	1.02	1.39	1.27	0.98	1.36	1.24	0.95	0.14	1.22
1431	sp|Q08DQ0|PKP3_BOVIN	Plakophilin-3 OS=Bos taurus GN=PKP3 PE=2 SV=1	BOVIN	12.44	9	0.88	0.82	0.78	0.9	0.83	0.79	1.01	0.94	0.9	0.08	0.87
1432	tr|G3MYE7|G3MYE7_BOVIN	Uncharacterized protein OS=Bos taurus GN=MECP2 PE=4 SV=1	BOVIN	12.44	8	0.89	0.74	0.91	0.88	0.73	0.9	1.04	0.86	1.06	0.12	0.89
1433	sp|Q2KI84|SYHC_BOVIN	Histidine--tRNA ligase, cytoplasmic OS=Bos taurus GN=HARS PE=2 SV=1	BOVIN	12.42	9	0.93	0.93	0.98	0.87	0.87	0.92	0.93	0.93	0.98	0.04	0.93
1434	tr|F1N0E6|F1N0E6_BOVIN	Uncharacterized protein OS=Bos taurus GN=VWA5A PE=4 SV=2	BOVIN	12.38	7	1.38	1.09	1.09	1.26	1	0.99	1.25	0.99	0.98	0.12	1.11
1435	sp|P85521|C163A_BOVIN	Scavenger receptor cysteine-rich type 1 protein M130 OS=Bos taurus GN=CD163 PE=1 SV=2	BOVIN	12.36	8	1.19	1.06	1.06	1.1	0.97	0.97	1.17	1.04	1.04	0.07	1.07
1436	sp|E1BJD1|SMRD2_BOVIN	SWI/SNF-related matrix-associated actin-dependent regulator of chromatin subfamily D member 2 OS=Bos taurus GN=SMARCD2 PE=3 SV=1	BOVIN	12.34	9	0.95	0.96	0.9	0.97	0.99	0.92	1	1.02	0.95	0.04	0.96
1437	tr|Q2KIR5|Q2KIR5_BOVIN	PCYT1A protein OS=Bos taurus GN=PCYT1A PE=2 SV=1	BOVIN	12.33	6	1.71	2.23	1.77	1.13	1.45	1.18	1	1.29	1.04	0.27	1.42
1438	sp|P26779|SAP_BOVIN	Prosaposin OS=Bos taurus GN=PSAP PE=1 SV=3	BOVIN	12.31	10	0.78	0.71	0.61	1.28	1.13	0.99	1.36	1.21	1.05	0.24	1.01
1439	tr|F1MKU9|F1MKU9_BOVIN	Uncharacterized protein OS=Bos taurus GN=TCERG1 PE=4 SV=2	BOVIN	12.3	8	1.06	1	1.05	1.04	0.98	1.03	1.05	0.98	1.04	0.03	1.02
1440	sp|P61287|PP1G_BOVIN	Serine/threonine-protein phosphatase PP1-gamma catalytic subunit OS=Bos taurus GN=PPP1CC PE=2 SV=1	BOVIN	12.27	9	1.12	1.03	0.86	1.09	1	0.84	1.11	1.03	0.86	0.1	0.99
1441	tr|E1BKT4|E1BKT4_BOVIN	Uncharacterized protein OS=Bos taurus GN=PTPN13 PE=4 SV=2	BOVIN	12.26	9	0.94	0.94	0.89	0.98	0.98	0.93	0.93	0.93	0.88	0.04	0.93
1442	tr|F1MLX0|F1MLX0_BOVIN	Uncharacterized protein OS=Bos taurus GN=FAHD2A PE=4 SV=1	BOVIN	12.25	6	1.13	1.07	1.08	1.02	0.96	0.97	1.07	1	1.02	0.05	1.03
1443	tr|A5D7L1|A5D7L1_BOVIN	CLEC11A protein OS=Bos taurus GN=CLEC11A PE=2 SV=1	BOVIN	12.24	6	1.92	1.21	1.24	2.63	1.72	1.74	1.5	0.94	0.94	0.33	1.54
1444	tr|Q08DL0|Q08DL0_BOVIN	SLC3A2 protein OS=Bos taurus GN=SLC3A2 PE=2 SV=1	BOVIN	12.24	8	1.02	1.25	0.9	1.03	1.25	0.91	0.89	1.09	0.79	0.15	1.01
1445	tr|F1N3M1|F1N3M1_BOVIN	Pinin OS=Bos taurus GN=PNN PE=4 SV=1	BOVIN	12.24	6	1.07	1.22	1.53	0.78	0.9	1.11	0.78	0.9	1.11	0.22	1.04
1446	sp|Q24K03|THUM1_BOVIN	THUMP domain-containing protein 1 OS=Bos taurus GN=THUMPD1 PE=2 SV=1	BOVIN	12.24	8	1.01	0.91	0.94	1.01	0.91	0.94	1	0.91	0.93	0.04	0.95
1447	tr|G3X6L4|G3X6L4_BOVIN	Hepatoma-derived growth factor OS=Bos taurus GN=HDGF PE=1 SV=1	BOVIN	12.24	8	0.95	0.96	0.95	0.99	1.01	0.99	1.02	1.03	1.02	0.03	0.99
1448	sp|Q0V7M0|IMA7_BOVIN	Importin subunit alpha-7 OS=Bos taurus GN=KPNA6 PE=2 SV=1	BOVIN	12.23	6	0.95	0.9	0.99	0.98	0.93	1.02	0.95	0.9	0.97	0.04	0.95
1449	tr|E1BGN3|E1BGN3_BOVIN	Histone H3 OS=Bos taurus GN=HIST2H3D PE=3 SV=1	BOVIN	12.22	16	0.82	1.09	0.99	0.74	0.99	0.9	0.67	0.88	0.8	0.14	0.87
1450	tr|F1MRZ4|F1MRZ4_BOVIN	Abhydrolase domain-containing protein 16A OS=Bos taurus GN=ABHD16A PE=4 SV=2	BOVIN	12.22	8	0.9	0.96	1.02	0.95	1.03	1.09	0.9	0.96	1.02	0.06	0.98
1451	tr|Q0VCH9|Q0VCH9_BOVIN	GLI pathogenesis-related 2 OS=Bos taurus GN=GLIPR2 PE=2 SV=1	BOVIN	12.22	10	1.71	1.43	1.37	1.75	1.47	1.41	1.38	1.18	1.14	0.14	1.43
1452	tr|E1BM91|E1BM91_BOVIN	Uncharacterized protein OS=Bos taurus GN=DSG3 PE=4 SV=1	BOVIN	12.21	10	0.65	0.58	0.68	0.7	0.62	0.72	0.82	0.73	0.86	0.12	0.71
1453	tr|E1BIF3|E1BIF3_BOVIN	Uncharacterized protein OS=Bos taurus GN=SRBD1 PE=4 SV=1	BOVIN	12.21	9	0.93	0.91	1.07	1.01	1	1.17	0.97	0.96	1.13	0.08	1.02
1454	sp|Q2HJ73|HIBCH_BOVIN	3-hydroxyisobutyryl-CoA hydrolase, mitochondrial OS=Bos taurus GN=HIBCH PE=2 SV=1	BOVIN	12.21	6	0.95	1	1	0.95	0.99	0.98	0.99	1.04	1.03	0.03	0.99
1455	tr|Q3ZBU5|Q3ZBU5_BOVIN	FUS interacting protein (Serine/arginine-rich) 1 OS=Bos taurus GN=FUSIP1 PE=2 SV=1	BOVIN	12.21	6	0.98	0.99	0.98	1.01	1.02	1.01	0.99	1	0.99	0.01	1
1456	sp|Q2HJH1|DNPEP_BOVIN	Aspartyl aminopeptidase OS=Bos taurus GN=DNPEP PE=1 SV=1	BOVIN	12.2	8	1.29	0.91	1.17	1.34	0.93	1.2	1.72	1.25	1.54	0.19	1.26
1457	tr|G3X6Z3|G3X6Z3_BOVIN	Small nuclear ribonucleoprotein Sm D2 (Fragment) OS=Bos taurus GN=SNRPD2 PE=4 SV=1	BOVIN	12.19	11	0.98	0.97	1.05	1.01	1	1.08	0.95	0.95	1.02	0.04	1
1458	sp|A7MB78|GYS1_BOVIN	Glycogen [starch] synthase, muscle OS=Bos taurus GN=GYS1 PE=2 SV=1	BOVIN	12.18	8	0.87	1.08	1.03	0.79	0.98	0.94	0.73	0.91	0.87	0.11	0.91
1459	sp|Q0V8C2|EXOC3_BOVIN	Exocyst complex component 3 OS=Bos taurus GN=EXOC3 PE=2 SV=1	BOVIN	12.17	8	1.06	1.01	1.03	0.93	0.9	0.9	0.95	0.9	0.92	0.06	0.95
1460	sp|P22292|M2OM_BOVIN	Mitochondrial 2-oxoglutarate/malate carrier protein OS=Bos taurus GN=SLC25A11 PE=1 SV=3	BOVIN	12.17	12	0.93	0.95	0.93	0.92	0.94	0.92	1.03	1.05	1.03	0.05	0.97
1461	tr|F1MHT3|F1MHT3_BOVIN	Uncharacterized protein (Fragment) OS=Bos taurus GN=MYO5A PE=4 SV=2	BOVIN	12.16	9	0.36	0.55	0.41	0.45	0.74	0.48	0.56	0.9	0.62	0.28	0.56
1462	sp|Q0VCL6|NFIB_BOVIN	Nuclear factor 1 B-type OS=Bos taurus GN=NFIB PE=2 SV=1	BOVIN	12.16	7	1.69	1.41	1.04	1.6	1.32	0.97	1.63	1.36	1	0.2	1.33
1463	tr|E1BNW5|E1BNW5_BOVIN	Uncharacterized protein OS=Bos taurus GN=SH3D19 PE=4 SV=2	BOVIN	12.15	9	1.09	1.14	1.14	1.07	1.12	1.12	1.02	1.06	1.06	0.04	1.09
1464	tr|E1BFB3|E1BFB3_BOVIN	Uncharacterized protein OS=Bos taurus GN=STRN PE=4 SV=1	BOVIN	12.15	6	1.01	0.97	0.98	1.04	1	1.02	1.05	1.01	1.03	0.02	1.01
1465	sp|Q3T165|PHB_BOVIN	Prohibitin OS=Bos taurus GN=PHB PE=2 SV=1	BOVIN	12.14	8	1.03	1.02	1.06	0.96	0.95	0.99	1.03	1.02	1.06	0.03	1.01
1466	tr|A3KMW1|A3KMW1_BOVIN	NUP43 protein OS=Bos taurus GN=NUP43 PE=2 SV=1	BOVIN	12.14	7	0.99	0.98	1.03	0.95	0.94	0.99	0.97	0.95	1.01	0.03	0.98
1467	tr|E1BK04|E1BK04_BOVIN	Uncharacterized protein OS=Bos taurus GN=NCOA1 PE=4 SV=2	BOVIN	12.14	7	1.1	1.1	1.25	1.07	1.06	1.2	1.02	1.01	1.15	0.07	1.1
1468	tr|E1BF27|E1BF27_BOVIN	Uncharacterized protein OS=Bos taurus GN=SLC38A10 PE=1 SV=2	BOVIN	12.14	7	1.27	1.12	1.11	1.14	1.01	1	1.22	1.08	1.07	0.08	1.11
1469	tr|Q32LI4|Q32LI4_BOVIN	CSNK1A1 protein OS=Bos taurus GN=CSNK1A1 PE=2 SV=1	BOVIN	12.13	6	0.65	0.88	0.87	0.59	0.79	0.79	0.79	1.05	1.04	0.17	0.83
1470	sp|A6H7B5|CSN3_BOVIN	COP9 signalosome complex subunit 3 OS=Bos taurus GN=COPS3 PE=2 SV=1	BOVIN	12.13	7	0.98	0.99	0.97	0.95	0.95	0.93	0.96	0.97	0.95	0.02	0.96
1471	tr|F1N371|F1N371_BOVIN	Uncharacterized protein OS=Bos taurus GN=DAB2 PE=4 SV=1	BOVIN	12.12	8	1.11	1.16	1.13	1.03	1.08	1.05	1.09	1.15	1.12	0.04	1.1
1472	sp|Q6QRN6|NNRE_BOVIN	NAD(P)H-hydrate epimerase OS=Bos taurus GN=APOA1BP PE=2 SV=1	BOVIN	12.12	7	1.45	1.13	1.27	1.16	0.9	1.02	1.43	1.12	1.27	0.14	1.19
1473	tr|A0JNE6|A0JNE6_BOVIN	Eukaryotic translation initiation factor 2-alpha kinase 2 OS=Bos taurus GN=EIF2AK2 PE=2 SV=1	BOVIN	12.11	10	1.08	1.08	1.08	1.04	1.04	1.04	1.08	1.08	1.08	0.02	1.06
1474	tr|F1N2U3|F1N2U3_BOVIN	Mitogen-activated protein kinase kinase kinase kinase OS=Bos taurus GN=MAP4K5 PE=3 SV=2	BOVIN	12.11	8	0.93	0.95	0.94	0.9	0.92	0.91	0.93	0.95	0.94	0.01	0.93
1475	sp|A6QLG5|RS9_BOVIN	40S ribosomal protein S9 OS=Bos taurus GN=RPS9 PE=2 SV=1	BOVIN	12.11	10	0.53	1.01	0.59	0.74	1.42	0.82	0.49	0.93	0.54	0.36	0.79
1476	tr|F1MLJ0|F1MLJ0_BOVIN	Uncharacterized protein OS=Bos taurus GN=WIZ PE=4 SV=2	BOVIN	12.11	7	0.92	0.95	0.97	1.01	1.05	1.07	0.95	0.98	1	0.05	0.99
1477	sp|Q05204|LAMP1_BOVIN	Lysosome-associated membrane glycoprotein 1 OS=Bos taurus GN=LAMP1 PE=1 SV=2	BOVIN	12.11	7	1.24	1.24	1.25	1.16	1.16	1.17	1.56	1.53	1.56	0.13	1.32
1478	tr|G3MZY8|G3MZY8_BOVIN	DNA-directed RNA polymerase OS=Bos taurus GN=POLR2A PE=3 SV=1	BOVIN	12.1	10	0.97	0.96	0.97	1.05	1.04	1.05	1.06	1.05	1.06	0.04	1.02
1479	sp|Q3SYR7|RL9_BOVIN	60S ribosomal protein L9 OS=Bos taurus GN=RPL9 PE=2 SV=1	BOVIN	12.1	12	0.98	1.04	1	0.96	1.02	0.98	1	1.06	1.02	0.03	1.01
1480	tr|E1B828|E1B828_BOVIN	Uncharacterized protein OS=Bos taurus GN=LEMD2 PE=4 SV=1	BOVIN	12.1	8	1.01	0.97	1.06	0.98	0.95	1.03	1	0.97	1.05	0.03	1
1481	sp|P12624|MARCS_BOVIN	Myristoylated alanine-rich C-kinase substrate OS=Bos taurus GN=MARCKS PE=1 SV=6	BOVIN	12.09	11	1.41	1.25	0.64	1.43	1.26	0.69	1.51	1.34	0.72	0.29	1.14
1482	tr|F1MIR2|F1MIR2_BOVIN	Uncharacterized protein OS=Bos taurus GN=EXOC6B PE=4 SV=2	BOVIN	12.07	9	0.97	1.01	1	0.94	0.96	0.95	0.98	1.01	1	0.02	0.98
1483	tr|F1MVX2|F1MVX2_BOVIN	Uncharacterized protein OS=Bos taurus GN=LANCL1 PE=1 SV=2	BOVIN	12.07	6	1.09	0.76	0.99	1.31	0.91	1.19	1.14	0.79	1.04	0.17	1.02
1484	sp|A2VDP1|BRE1A_BOVIN	E3 ubiquitin-protein ligase BRE1A OS=Bos taurus GN=RNF20 PE=2 SV=1	BOVIN	12.06	8	1.08	0.93	1.04	1.11	0.95	1.07	1.11	0.95	1.07	0.06	1.03
1485	tr|F1MCX1|F1MCX1_BOVIN	Uncharacterized protein (Fragment) OS=Bos taurus GN=GPC4 PE=1 SV=1	BOVIN	12.06	8	0.52	1.12	0.79	0.51	1.06	0.79	0.34	0.69	0.52	0.35	0.7
1486	sp|Q1JPB0|ILEU_BOVIN	Leukocyte elastase inhibitor OS=Bos taurus GN=SERPINB1 PE=2 SV=2	BOVIN	12.05	10	0.43	1.09	0.48	0.49	1.29	0.52	0.66	1.69	0.71	0.51	0.82
1487	tr|Q3ZC41|Q3ZC41_BOVIN	Acetyl-Coenzyme A acyltransferase 1 OS=Bos taurus GN=ACAA1 PE=1 SV=1	BOVIN	12.05	9	0.79	1.57	0.47	1.43	2.86	0.79	1.24	2.31	0.68	0.56	1.35
1488	sp|P20456|IMPA1_BOVIN	Inositol monophosphatase 1 OS=Bos taurus GN=IMPA1 PE=1 SV=1	BOVIN	12.05	6	0.74	0.84	0.87	0.85	0.95	0.99	0.94	1.06	1.1	0.11	0.93
1489	tr|A1A4J3|A1A4J3_BOVIN	Uncharacterized protein OS=Bos taurus GN=ZCCHC3 PE=2 SV=1	BOVIN	12.04	8	0.99	0.99	0.99	0.95	0.94	0.94	0.95	0.94	0.94	0.03	0.96
1490	sp|P68509|1433F_BOVIN	14-3-3 protein eta OS=Bos taurus GN=YWHAH PE=1 SV=2	BOVIN	12.03	18	1.34	1.39	1.22	1.26	1.29	1.15	1.07	1.11	0.98	0.11	1.2
1491	sp|Q3SWW8|TSP4_BOVIN	Thrombospondin-4 OS=Bos taurus GN=THBS4 PE=2 SV=1	BOVIN	12.03	8	1.08	1.16	1.38	1.06	1.14	1.36	0.9	0.95	1.14	0.13	1.13
1492	sp|Q0P570|MVD1_BOVIN	Diphosphomevalonate decarboxylase OS=Bos taurus GN=MVD PE=2 SV=1	BOVIN	12.03	6	1.5	1.09	1.71	1.45	1.07	1.66	0.8	0.6	0.94	0.31	1.2
1493	sp|Q58DQ3|RL6_BOVIN	60S ribosomal protein L6 OS=Bos taurus GN=RPL6 PE=2 SV=3	BOVIN	12.02	7	0.51	0.94	0.51	0.76	1.38	0.74	0.58	1.05	0.58	0.35	0.78
1494	tr|A4FV23|A4FV23_BOVIN	DDX21 protein OS=Bos taurus GN=DDX21 PE=2 SV=1	BOVIN	12.02	8	0.89	0.74	1.16	0.98	0.83	1.28	0.92	0.77	1.2	0.19	0.98
1495	tr|E1BL45|E1BL45_BOVIN	Uncharacterized protein OS=Bos taurus GN=EHBP1L1 PE=4 SV=2	BOVIN	12.02	8	1.07	1.03	1	0.99	0.95	0.93	1.07	1.03	1	0.04	1.01
1496	sp|Q5E9X4|LRC59_BOVIN	Leucine-rich repeat-containing protein 59 OS=Bos taurus GN=LRRC59 PE=2 SV=1	BOVIN	12.01	8	1.11	1.04	1.06	1.08	1.02	1.04	1.08	1.01	1.03	0.03	1.05
1497	sp|Q3T0M7|RANG_BOVIN	Ran-specific GTPase-activating protein OS=Bos taurus GN=RANBP1 PE=2 SV=1	BOVIN	12.01	8	1	1.05	1.04	0.94	0.97	0.96	0.99	1.03	1.02	0.03	1
1498	tr|F1MTK2|F1MTK2_BOVIN	Uncharacterized protein OS=Bos taurus GN=TLDC1 PE=4 SV=2	BOVIN	12.01	6	1.05	1.01	0.97	1.03	0.99	0.95	0.97	0.94	0.9	0.04	0.98
1499	tr|C3V9V8|C3V9V8_BOVIN	26S proteasome non-ATPase regulatory subunit 9 OS=Bos taurus GN=PSMD9 PE=4 SV=1	BOVIN	12.01	7	1.06	0.82	1.25	1.24	0.95	1.45	1.05	0.81	1.24	0.19	1.09
1500	tr|A7MB14|A7MB14_BOVIN	GIGYF2 protein OS=Bos taurus GN=GIGYF2 PE=2 SV=1	BOVIN	12	9	1.02	0.95	0.99	1.1	1.03	1.07	1.04	0.98	1.01	0.04	1.02
1501	tr|E1BNM6|E1BNM6_BOVIN	Uncharacterized protein OS=Bos taurus GN=WBP11 PE=4 SV=2	BOVIN	12	7	1.05	0.96	1.06	1.05	0.96	1.06	1.02	0.94	1.03	0.04	1.01
1502	tr|F1MMD5|F1MMD5_BOVIN	Uncharacterized protein OS=Bos taurus GN=XRCC6 PE=4 SV=2	BOVIN	12	7	0.91	1.09	0.94	0.9	1.08	0.94	1.08	1.28	1.11	0.11	1.04
1503	sp|Q09430|PROF2_BOVIN	Profilin-2 OS=Bos taurus GN=PFN2 PE=1 SV=2	BOVIN	12	10	0.5	0.72	0.6	0.52	0.74	0.61	0.45	0.65	0.54	0.16	0.59
1504	tr|Q3ZC32|Q3ZC32_BOVIN	Optineurin OS=Bos taurus GN=OPTN PE=2 SV=1	BOVIN	12	7	1.03	0.97	0.99	0.99	0.94	0.95	1.03	0.97	1	0.03	0.99
1505	tr|F1MVN9|F1MVN9_BOVIN	Uncharacterized protein OS=Bos taurus GN=SH3KBP1 PE=4 SV=2	BOVIN	12	6	0.26	0.52	0.3	0.26	0.5	0.28	0.28	0.56	0.32	0.32	0.36
1506	sp|Q3MHG1|SPTC1_BOVIN	Serine palmitoyltransferase 1 OS=Bos taurus GN=SPTLC1 PE=2 SV=1	BOVIN	12	7	0.81	0.73	0.7	0.84	0.76	0.73	0.95	0.87	0.84	0.09	0.8
1507	tr|A7YY77|A7YY77_BOVIN	ENDOD1 protein OS=Bos taurus GN=ENDOD1 PE=2 SV=1	BOVIN	12	8	0.77	0.73	0.9	0.77	0.72	0.88	0.9	0.85	1.04	0.11	0.84
1508	tr|Q3ZBS7|Q3ZBS7_BOVIN	Uncharacterized protein OS=Bos taurus GN=VTN PE=2 SV=1	BOVIN	12	6	0.48	0.88	1.24	0.43	0.77	1.08	0.39	0.68	0.96	0.37	0.77
1509	sp|Q2NL05|KIF2A_BOVIN	Kinesin-like protein KIF2A OS=Bos taurus GN=KIF2A PE=2 SV=1	BOVIN	12	8	1.21	1.17	1.32	1.09	1.06	1.18	1.05	1.01	1.14	0.08	1.14
1510	sp|P79126|PPM1G_BOVIN	Protein phosphatase 1G OS=Bos taurus GN=PPM1G PE=2 SV=2	BOVIN	12	7	0.97	1.01	0.98	1.07	1.11	1.08	0.99	1.03	1	0.04	1.03
1511	sp|Q3MHV6|SLAI2_BOVIN	SLAIN motif-containing protein 2 OS=Bos taurus GN=SLAIN2 PE=2 SV=1	BOVIN	12	6	1.01	0.99	0.96	1.07	1.06	1.02	0.99	0.97	0.95	0.04	1
1512	tr|E1BJH8|E1BJH8_BOVIN	Uncharacterized protein OS=Bos taurus GN=MTMR6 PE=4 SV=2	BOVIN	12	6	1.02	1.03	0.99	1.04	1.06	1.02	0.99	1.01	0.97	0.02	1.01
1513	tr|F6Q816|F6Q816_BOVIN	Uncharacterized protein OS=Bos taurus GN=LOC104968656 PE=4 SV=1	BOVIN	12	6	0.39	0.33	0.25	0.63	0.5	0.38	3.37	2.94	2.29	0.97	1.23
1514	tr|F1MXD4|F1MXD4_BOVIN	Uncharacterized protein OS=Bos taurus GN=TBC1D13 PE=4 SV=2	BOVIN	12	6	1.05	0.98	0.98	1.07	1	1.01	1.08	1	1.01	0.03	1.02
1515	tr|G3MZV0|G3MZV0_BOVIN	Uncharacterized protein OS=Bos taurus PE=4 SV=1	BOVIN	12	7	0.91	1.01	0.95	0.86	0.95	0.9	0.97	1.07	1.02	0.06	0.96
1516	tr|F6RJG0|F6RJG0_BOVIN	Uncharacterized protein (Fragment) OS=Bos taurus GN=HMGCS1 PE=1 SV=1	BOVIN	12	7	0.99	0.91	1	0.99	0.92	1.01	0.86	0.8	0.87	0.07	0.93
1517	tr|G3X6P5|G3X6P5_BOVIN	Vacuolar protein sorting-associated protein 29 (Fragment) OS=Bos taurus GN=VPS29 PE=3 SV=1	BOVIN	12	6	1.03	1.01	0.99	0.94	0.93	0.9	0.99	0.98	0.95	0.04	0.97
1518	tr|G3MZ52|G3MZ52_BOVIN	Uncharacterized protein OS=Bos taurus GN=LOC100851231 PE=4 SV=1	BOVIN	12	6	1.09	1.03	1.12	1.04	0.98	1.06	0.98	0.93	1.01	0.05	1.03
1519	sp|Q3ZC50|CCD47_BOVIN	Coiled-coil domain-containing protein 47 OS=Bos taurus GN=CCDC47 PE=2 SV=1	BOVIN	11.97	8	0.92	0.89	0.82	1.02	0.98	0.91	1	0.95	0.9	0.06	0.93
1520	tr|F1N3I3|F1N3I3_BOVIN	Uncharacterized protein OS=Bos taurus GN=UBE2O PE=4 SV=2	BOVIN	11.97	9	0.9	0.93	0.92	0.98	1	1	0.91	0.93	0.93	0.04	0.94
1521	tr|E1BAX1|E1BAX1_BOVIN	Uncharacterized protein OS=Bos taurus GN=GOPC PE=4 SV=1	BOVIN	11.97	6	0.96	1.01	0.95	1.06	1.1	1.05	1.01	1.06	1.01	0.04	1.02
1522	tr|Q1LZB2|Q1LZB2_BOVIN	NCK adaptor protein 1 OS=Bos taurus GN=NCK1 PE=2 SV=1	BOVIN	11.96	7	1	0.99	1	1.03	1.02	1.03	1.02	1.01	1.02	0.01	1.01
1523	tr|F1N7J2|F1N7J2_BOVIN	Calcium-transporting ATPase OS=Bos taurus GN=ATP2B1 PE=1 SV=1	BOVIN	11.95	17	1.06	1.03	1.03	1.09	1.05	1.06	1.04	1	1.01	0.02	1.04
1524	tr|F1N090|F1N090_BOVIN	Uncharacterized protein (Fragment) OS=Bos taurus GN=TBC1D15 PE=4 SV=1	BOVIN	11.95	8	1.03	1.06	1.03	1.04	1.07	1.04	1.03	1.05	1.02	0.01	1.04
1525	tr|Q0P5L6|Q0P5L6_BOVIN	Centromere/kinetochore protein zw10 OS=Bos taurus GN=ZW10 PE=2 SV=1	BOVIN	11.95	10	1.04	0.99	0.99	1.06	1.01	1.01	1.1	1.05	1.05	0.03	1.03
1526	sp|Q58DG1|MYG1_BOVIN	UPF0160 protein MYG1, mitochondrial OS=Bos taurus PE=2 SV=1	BOVIN	11.95	9	1.36	1.18	1.08	1.49	1.28	1.17	1.64	1.42	1.31	0.13	1.32
1527	tr|F2Z4C4|F2Z4C4_BOVIN	U4/U6 small nuclear ribonucleoprotein Prp3 OS=Bos taurus GN=PRPF3 PE=4 SV=1	BOVIN	11.94	7	0.97	0.93	0.99	1.02	0.97	1.04	0.98	0.95	1.01	0.03	0.98
1528	sp|A0JNH6|C102A_BOVIN	Coiled-coil domain-containing protein 102A OS=Bos taurus GN=CCDC102A PE=2 SV=1	BOVIN	11.93	11	0.99	0.96	0.88	1.02	0.98	0.9	1.06	1.02	0.93	0.06	0.97
1529	tr|F1MBG0|F1MBG0_BOVIN	Uncharacterized protein (Fragment) OS=Bos taurus GN=CARM1 PE=4 SV=2	BOVIN	11.93	9	1.22	1.39	0.65	0.79	0.91	0.44	1.01	1.17	0.57	0.33	0.91
1530	sp|Q148C9|HEBP1_BOVIN	Heme-binding protein 1 OS=Bos taurus GN=HEBP1 PE=2 SV=1	BOVIN	11.93	8	0.57	0.83	0.5	0.61	0.93	0.55	0.69	1.02	0.61	0.24	0.7
1531	sp|Q3SX42|CHM2B_BOVIN	Charged multivesicular body protein 2b OS=Bos taurus GN=CHMP2B PE=2 SV=1	BOVIN	11.92	7	1.02	0.75	0.76	1.05	0.77	0.78	1.66	1.21	1.21	0.28	1.02
1532	tr|F1N1I9|F1N1I9_BOVIN	Uncharacterized protein (Fragment) OS=Bos taurus GN=MAP7D1 PE=4 SV=2	BOVIN	11.89	9	0.92	0.93	0.92	0.92	0.93	0.92	0.95	0.95	0.95	0.01	0.93
1533	sp|P48734|CDK1_BOVIN	Cyclin-dependent kinase 1 OS=Bos taurus GN=CDK1 PE=2 SV=2	BOVIN	11.89	6	1.2	0.73	0.92	1.24	0.76	0.95	1.14	0.67	0.87	0.21	0.94
1534	tr|E1BEN4|E1BEN4_BOVIN	Uncharacterized protein OS=Bos taurus GN=GMPPA PE=4 SV=1	BOVIN	11.89	6	0.95	0.94	0.91	0.98	0.97	0.95	1.05	1.04	1.01	0.04	0.98
1535	tr|Q3SWY7|Q3SWY7_BOVIN	Splicing factor 3a, subunit 3 OS=Bos taurus GN=SF3A3 PE=2 SV=1	BOVIN	11.88	8	1.14	1.08	1.21	1.21	1.15	1.29	1.11	1.05	1.17	0.06	1.16
1536	tr|E1BKE9|E1BKE9_BOVIN	Uncharacterized protein OS=Bos taurus GN=SENP3 PE=4 SV=1	BOVIN	11.87	6	0.95	0.92	0.95	0.99	0.95	0.99	0.99	0.95	0.99	0.03	0.97
1537	sp|Q2NL31|MTNA_BOVIN	Methylthioribose-1-phosphate isomerase OS=Bos taurus GN=MRI1 PE=2 SV=1	BOVIN	11.86	9	0.92	1	0.95	0.98	1.07	1.01	0.97	1.06	1	0.04	0.99
1538	sp|P34943|NDUA9_BOVIN	NADH dehydrogenase [ubiquinone] 1 alpha subcomplex subunit 9, mitochondrial OS=Bos taurus GN=NDUFA9 PE=1 SV=1	BOVIN	11.85	8	1.21	1.56	1.47	0.85	1.08	1.03	0.97	1.24	1.18	0.18	1.18
1539	sp|P80513|MANF_BOVIN	Mesencephalic astrocyte-derived neurotrophic factor OS=Bos taurus GN=MANF PE=1 SV=2	BOVIN	11.85	6	1.04	1.01	0.95	1.03	1	0.95	1.02	0.99	0.94	0.04	0.99
1540	tr|B2Z4B0|B2Z4B0_BOVIN	Angiopoietin-like protein 2 OS=Bos taurus GN=ANGPTL2 PE=2 SV=1	BOVIN	11.83	6	1.87	1.42	1.64	1.47	1.14	1.32	1.22	0.96	1.1	0.2	1.35
1541	tr|A5PK73|A5PK73_BOVIN	Fructose-bisphosphate aldolase OS=Bos taurus GN=ALDOB PE=1 SV=1	BOVIN	11.82	10	0.31	2.81	1.5	2.05	13.43	7.87	0.26	2.33	1.25	1.16	3.53
1542	tr|A4FUE1|A4FUE1_BOVIN	Nuclear inhibitor of protein phosphatase 1 OS=Bos taurus GN=PPP1R8 PE=2 SV=1	BOVIN	11.81	6	1.07	1.01	1.13	1.04	0.98	1.11	1.02	0.96	1.08	0.05	1.04
1543	tr|F1MCX5|F1MCX5_BOVIN	Uncharacterized protein (Fragment) OS=Bos taurus GN=MAPKAPK2 PE=4 SV=2	BOVIN	11.8	7	0.99	1.07	1.04	0.95	1.02	0.99	0.98	1.06	1.03	0.03	1.01
1544	tr|Q3T0Y1|Q3T0Y1_BOVIN	OTU domain, ubiquitin aldehyde binding 1 OS=Bos taurus GN=OTUB1 PE=2 SV=1	BOVIN	11.79	9	0.9	1.05	1.32	0.8	0.93	1.18	0.77	0.89	1.13	0.18	0.99
1545	sp|A7MB10|RRP5_BOVIN	Protein RRP5 homolog OS=Bos taurus GN=PDCD11 PE=2 SV=1	BOVIN	11.77	11	0.95	0.63	0.98	1.16	0.75	1.18	1.54	1.03	1.54	0.27	1.08
1546	sp|Q3ZBV3|MGN_BOVIN	Protein mago nashi homolog OS=Bos taurus GN=MAGOH PE=2 SV=1	BOVIN	11.77	8	1.06	1.07	1.08	1.02	1.02	1.04	1.06	1.07	1.08	0.02	1.05
1547	tr|F1MWU7|F1MWU7_BOVIN	Uncharacterized protein OS=Bos taurus GN=ARHGEF25 PE=4 SV=1	BOVIN	11.77	7	1.58	1.37	1.75	1.24	1.09	1.36	1.37	1.2	1.5	0.14	1.38
1548	sp|P21282|VATC1_BOVIN	V-type proton ATPase subunit C 1 OS=Bos taurus GN=ATP6V1C1 PE=1 SV=3	BOVIN	11.77	6	1.03	1.05	0.97	1.01	1.03	0.95	0.95	0.97	0.9	0.04	0.99
1549	tr|E1BI02|E1BI02_BOVIN	Fibromodulin OS=Bos taurus GN=FMOD PE=4 SV=1	BOVIN	11.76	9	0.17	0.48	0.17	0.13	0.38	0.13	0.16	0.46	0.16	0.55	0.25
1550	tr|A4IFM2|A4IFM2_BOVIN	Long-chain fatty acid transport protein 1 OS=Bos taurus GN=SLC27A1 PE=2 SV=1	BOVIN	11.75	8	1.09	1.07	1.03	1.17	1.14	1.11	1.13	1.11	1.08	0.04	1.1
1551	tr|F1N443|F1N443_BOVIN	Protein arginine N-methyltransferase 5 OS=Bos taurus GN=PRMT5 PE=3 SV=1	BOVIN	11.74	7	0.96	1.04	0.73	0.85	0.9	0.64	0.85	0.89	0.65	0.15	0.83
1552	tr|G3N3B7|G3N3B7_BOVIN	Uncharacterized protein OS=Bos taurus GN=PTK2 PE=4 SV=1	BOVIN	11.73	10	1.03	1.08	1.06	1.01	1.06	1.04	0.99	1.03	1.02	0.02	1.03
1553	sp|A6QR55|UBP4_BOVIN	Ubiquitin carboxyl-terminal hydrolase 4 OS=Bos taurus GN=USP4 PE=2 SV=1	BOVIN	11.72	8	1	1	0.99	0.95	0.95	0.95	1.02	1.03	1.02	0.03	0.99
1554	sp|P00125|CY1_BOVIN	Cytochrome c1, heme protein, mitochondrial OS=Bos taurus GN=CYC1 PE=1 SV=2	BOVIN	11.69	7	0.98	1.06	0.96	1.05	1.13	1.03	1.01	1.09	0.99	0.05	1.03
1555	tr|Q17QZ9|Q17QZ9_BOVIN	Interferon-induced protein with tetratricopeptide repeats 5 OS=Bos taurus GN=IFIT5 PE=2 SV=1	BOVIN	11.68	8	0.94	0.95	0.84	1.08	1.09	0.96	0.96	0.98	0.86	0.08	0.96
1556	tr|A6QQN2|A6QQN2_BOVIN	Tyrosine-protein phosphatase non-receptor type OS=Bos taurus GN=PTPN1 PE=2 SV=1	BOVIN	11.66	7	0.93	0.95	0.95	0.96	0.99	0.99	0.9	0.92	0.92	0.03	0.95
1557	sp|A5PJQ2|SCAR5_BOVIN	Scavenger receptor class A member 5 OS=Bos taurus GN=SCARA5 PE=2 SV=1	BOVIN	11.65	7	1.1	1.18	0.63	1.36	1.46	0.77	1.54	1.67	0.86	0.29	1.17
1558	sp|Q0IIG8|RAB18_BOVIN	Ras-related protein Rab-18 OS=Bos taurus GN=RAB18 PE=2 SV=1	BOVIN	11.65	7	1.02	0.97	1.03	1	0.96	1.02	0.98	0.95	1	0.03	0.99
1559	sp|Q3SZM7|DPEP1_BOVIN	Dipeptidase 1 OS=Bos taurus GN=DPEP1 PE=2 SV=1	BOVIN	11.64	8	2.17	1.61	2.21	2.99	2.23	3.05	2.31	1.67	2.29	0.2	2.28
1560	sp|Q10569|CPSF1_BOVIN	Cleavage and polyadenylation specificity factor subunit 1 OS=Bos taurus GN=CPSF1 PE=1 SV=1	BOVIN	11.63	10	1.07	1	1.09	1.05	0.98	1.06	1.02	0.95	1.04	0.04	1.03
1561	tr|E1BJA2|E1BJA2_BOVIN	Uncharacterized protein OS=Bos taurus GN=AIFM1 PE=1 SV=1	BOVIN	11.63	8	0.95	1.14	1.06	0.9	1.07	0.99	0.95	1.14	1.06	0.08	1.03
1562	sp|P63099|CANB1_BOVIN	Calcineurin subunit B type 1 OS=Bos taurus GN=PPP3R1 PE=1 SV=2	BOVIN	11.62	7	0.99	0.96	0.86	0.95	0.93	0.83	1.07	1.03	0.92	0.07	0.95
1563	sp|Q32KS0|TBCE_BOVIN	Tubulin-specific chaperone E OS=Bos taurus GN=TBCE PE=2 SV=1	BOVIN	11.61	9	1.19	1.1	1.21	1.03	0.95	1.05	0.79	0.74	0.82	0.17	0.99
1564	sp|Q0VCY1|VAPA_BOVIN	Vesicle-associated membrane protein-associated protein A OS=Bos taurus GN=VAPA PE=2 SV=1	BOVIN	11.6	9	0.99	1.02	1.07	0.93	0.95	1	0.95	0.98	1.02	0.04	0.99
1565	tr|F1MG10|F1MG10_BOVIN	COP9 signalosome complex subunit 6 OS=Bos taurus GN=COPS6 PE=4 SV=2	BOVIN	11.59	8	1.06	1.04	0.98	0.98	0.96	0.91	1.11	1.09	1.03	0.06	1.02
1566	tr|G3N016|G3N016_BOVIN	Uncharacterized protein OS=Bos taurus GN=CRKL PE=4 SV=1	BOVIN	11.58	9	1.08	1.07	1.05	1.1	1.09	1.07	1.08	1.07	1.05	0.01	1.07
1567	tr|F1N5I2|F1N5I2_BOVIN	Uncharacterized protein OS=Bos taurus GN=DLGAP4 PE=4 SV=2	BOVIN	11.58	7	0.98	0.98	1.13	0.99	0.99	1.14	0.9	0.9	1.03	0.08	1
1568	sp|P34942|NDUAA_BOVIN	NADH dehydrogenase [ubiquinone] 1 alpha subcomplex subunit 10, mitochondrial OS=Bos taurus GN=NDUFA10 PE=1 SV=1	BOVIN	11.58	7	1.06	1.08	1.03	0.99	1	0.95	1.01	1.03	0.98	0.04	1.01
1569	tr|E1BJ14|E1BJ14_BOVIN	Uncharacterized protein OS=Bos taurus GN=STON1 PE=4 SV=2	BOVIN	11.58	6	1.19	1.07	1.24	1.2	1.08	1.24	1.01	0.91	1.05	0.1	1.11
1570	tr|A5PKA3|A5PKA3_BOVIN	CCDC80 protein OS=Bos taurus GN=CCDC80 PE=2 SV=1	BOVIN	11.57	8	1.07	0.94	1.13	1.2	1.06	1.27	1.1	0.95	1.15	0.09	1.1
1571	sp|Q3ZCC8|TPPP3_BOVIN	Tubulin polymerization-promoting protein family member 3 OS=Bos taurus GN=TPPP3 PE=1 SV=1	BOVIN	11.57	8	1.75	1.63	0.52	1.72	1.6	0.52	3.22	2.99	0.97	0.54	1.66
1572	tr|G3MXK6|G3MXK6_BOVIN	Chitinase domain-containing protein 1 OS=Bos taurus GN=CHID1 PE=3 SV=1	BOVIN	11.56	9	0.98	1.02	0.95	0.9	0.94	0.88	0.98	1.02	0.95	0.05	0.96
1573	tr|F1MLV3|F1MLV3_BOVIN	Uncharacterized protein OS=Bos taurus GN=TXNL1 PE=1 SV=1	BOVIN	11.56	8	0.94	0.93	0.96	0.92	0.91	0.95	1.02	1.01	1.05	0.05	0.96
1574	tr|F1MTK0|F1MTK0_BOVIN	Uncharacterized protein (Fragment) OS=Bos taurus GN=DNAJC9 PE=4 SV=1	BOVIN	11.55	7	0.57	0.82	1.01	0.72	1.03	1.27	0.82	1.16	1.45	0.27	0.98
1575	tr|E1B8X4|E1B8X4_BOVIN	NEDD8-activating enzyme E1 regulatory subunit OS=Bos taurus GN=NAE1 PE=3 SV=1	BOVIN	11.54	6	1.25	0.94	1.31	1.11	0.83	1.16	1.08	0.81	1.13	0.15	1.07
1576	sp|Q5W9D7|QKI_BOVIN	Protein quaking OS=Bos taurus GN=QKI PE=2 SV=1	BOVIN	11.53	7	1.05	0.96	0.97	1.06	0.98	0.99	1.07	0.98	0.99	0.04	1.01
1577	sp|P00429|CX6B1_BOVIN	Cytochrome c oxidase subunit 6B1 OS=Bos taurus GN=COX6B1 PE=1 SV=2	BOVIN	11.5	8	1.03	1.08	1.11	0.95	0.99	1.02	1.03	1.09	1.11	0.05	1.04
1578	tr|F1MN19|F1MN19_BOVIN	Uncharacterized protein OS=Bos taurus GN=NR3C1 PE=3 SV=1	BOVIN	11.49	6	1.08	1.05	0.96	1.07	1.04	0.95	1.06	1.02	0.95	0.05	1.02
1579	tr|F6R173|F6R173_BOVIN	Uncharacterized protein OS=Bos taurus GN=DCLK1 PE=4 SV=1	BOVIN	11.48	8	1.38	1.41	1.94	1.42	1.45	2	1.17	1.18	1.61	0.18	1.51
1580	tr|E1BMZ5|E1BMZ5_BOVIN	Uncharacterized protein OS=Bos taurus GN=EXOSC10 PE=4 SV=2	BOVIN	11.47	10	0.98	0.91	0.95	1.06	0.97	1.02	1.07	0.98	1.03	0.05	1
1581	tr|E1BB71|E1BB71_BOVIN	Uncharacterized protein OS=Bos taurus PE=3 SV=1	BOVIN	11.46	8	0.82	1.31	0.89	0.55	0.86	0.56	0.47	0.7	0.47	0.34	0.74
1582	tr|D4QBB4|D4QBB4_BOVIN	Hemoglobin beta OS=Bos taurus GN=HBB PE=1 SV=1	BOVIN	11.45	52	0.11	3.8	0.69	0.93	18.54	5.11	0.15	4.45	0.82	1.43	3.84
1583	tr|A5D7C4|A5D7C4_BOVIN	TNPO3 protein OS=Bos taurus GN=TNPO3 PE=2 SV=1	BOVIN	11.45	11	0.98	0.92	1.01	0.99	0.93	1.02	0.99	0.92	1.02	0.04	0.98
1584	tr|E1BL67|E1BL67_BOVIN	Oxysterol-binding protein OS=Bos taurus GN=OSBPL2 PE=3 SV=1	BOVIN	11.44	8	1.04	1.01	0.89	1.1	1.07	0.94	1.17	1.13	0.99	0.08	1.04
1585	tr|F1N715|F1N715_BOVIN	Adenylyl cyclase-associated protein OS=Bos taurus GN=CAP2 PE=3 SV=2	BOVIN	11.43	9	0.73	1.66	0.82	0.5	1.06	0.56	0.6	1.33	0.7	0.42	0.88
1586	tr|F1N5W5|F1N5W5_BOVIN	Uncharacterized protein OS=Bos taurus GN=STK26 PE=4 SV=2	BOVIN	11.43	7	0.81	0.87	0.95	0.81	0.88	0.95	0.83	0.9	0.97	0.07	0.89
1587	tr|F1MCF1|F1MCF1_BOVIN	Uncharacterized protein OS=Bos taurus GN=LOC782688 PE=3 SV=1	BOVIN	11.43	9	0.73	0.67	1.01	1.1	1	1.53	1.42	1.32	1.96	0.32	1.19
1588	tr|E1BBQ3|E1BBQ3_BOVIN	Elongator complex protein 1 OS=Bos taurus GN=IKBKAP PE=3 SV=2	BOVIN	11.42	9	1.12	1.05	0.98	1	0.94	0.88	1.06	1	0.93	0.07	0.99
1589	tr|F1MNQ4|F1MNQ4_BOVIN	Superoxide dismutase [Cu-Zn] OS=Bos taurus PE=3 SV=2	Cu-Zn	11.4	7	0.99	1.37	0.87	1.12	1.54	0.98	1.04	1.45	0.9	0.21	1.14
1590	tr|E1BFZ0|E1BFZ0_BOVIN	Uncharacterized protein OS=Bos taurus GN=IRGQ PE=4 SV=2	BOVIN	11.39	10	1.24	0.79	1.29	1.25	0.79	1.31	1.04	0.67	1.1	0.22	1.05
1591	sp|P19803|GDIR1_BOVIN	Rho GDP-dissociation inhibitor 1 OS=Bos taurus GN=ARHGDIA PE=1 SV=3	BOVIN	11.39	11	0.98	1.05	0.98	0.92	0.98	0.92	1.04	1.12	1.05	0.06	1
1592	tr|E1BNG8|E1BNG8_BOVIN	Uncharacterized protein OS=Bos taurus GN=BIN1 PE=4 SV=2	BOVIN	11.38	10	1.11	1.91	1.08	0.82	1.45	0.8	0.77	1.34	0.74	0.33	1.11
1593	tr|E1BFZ9|E1BFZ9_BOVIN	Uncharacterized protein OS=Bos taurus GN=MCM4 PE=4 SV=2	BOVIN	11.38	7	0.91	0.92	0.91	0.96	0.98	0.96	0.9	0.91	0.9	0.03	0.93
1594	tr|V6F7W7|V6F7W7_BOVIN	Ubiquitin conjugation factor E4 A OS=Bos taurus GN=UBE4A PE=4 SV=1	BOVIN	11.36	7	1.14	1.04	1.05	1.09	0.99	1	1.09	0.99	0.99	0.05	1.04
1595	sp|P81127|SNAG_BOVIN	Gamma-soluble NSF attachment protein OS=Bos taurus GN=NAPG PE=1 SV=3	BOVIN	11.36	6	0.97	1.05	0.98	0.95	1.01	0.95	0.95	1.03	0.96	0.03	0.98
1596	tr|F1MPG7|F1MPG7_BOVIN	Uncharacterized protein OS=Bos taurus GN=NAT10 PE=4 SV=2	BOVIN	11.32	7	0.96	1.02	0.99	0.95	1.01	0.98	0.9	0.95	0.94	0.04	0.97
1597	tr|Q3SYT9|Q3SYT9_BOVIN	Poly(RC) binding protein 2 OS=Bos taurus GN=PCBP2 PE=1 SV=1	BOVIN	11.3	19	1.19	0.95	1.46	1.1	0.86	1.34	1.1	0.85	1.33	0.18	1.13
1598	tr|F1MM55|F1MM55_BOVIN	Uncharacterized protein OS=Bos taurus GN=NUP133 PE=4 SV=1	BOVIN	11.3	10	0.95	1.04	1	0.93	1.01	0.96	0.97	1.06	1.02	0.04	0.99
1599	tr|E1BCI8|E1BCI8_BOVIN	Uncharacterized protein OS=Bos taurus GN=SLC12A4 PE=4 SV=1	BOVIN	11.3	10	1.03	1.05	1.07	1	1.02	1.04	1.04	1.06	1.08	0.02	1.04
1600	sp|P12234|MPCP_BOVIN	Phosphate carrier protein, mitochondrial OS=Bos taurus GN=SLC25A3 PE=1 SV=1	BOVIN	11.28	8	0.97	0.97	0.94	0.98	0.98	0.95	1.02	1.02	0.99	0.03	0.98
1601	sp|Q3SWX9|RAD21_BOVIN	Double-strand-break repair protein rad21 homolog OS=Bos taurus GN=RAD21 PE=2 SV=1	BOVIN	11.26	8	1.01	1.07	1.12	0.93	0.99	1.03	1.03	1.09	1.14	0.06	1.04
1602	sp|A5D7B7|SEPR_BOVIN	Prolyl endopeptidase FAP OS=Bos taurus GN=FAP PE=1 SV=1	BOVIN	11.24	9	0.95	1.07	0.44	0.88	0.98	0.41	1.13	1.26	0.52	0.35	0.85
1603	tr|F1MJQ2|F1MJQ2_BOVIN	Uncharacterized protein OS=Bos taurus GN=CNTNAP1 PE=4 SV=2	BOVIN	11.24	6	1	1.03	0.95	0.9	0.93	0.86	0.83	0.86	0.79	0.08	0.91
1604	tr|E1BH80|E1BH80_BOVIN	Uncharacterized protein OS=Bos taurus GN=YTHDF3 PE=4 SV=2	BOVIN	11.21	7	1.09	1.07	1.06	0.98	0.96	0.95	1.01	0.99	0.98	0.04	1.01
1605	sp|Q3SZ18|HPRT_BOVIN	Hypoxanthine-guanine phosphoribosyltransferase OS=Bos taurus GN=HPRT1 PE=2 SV=3	BOVIN	11.2	8	0.97	1.02	1.07	0.97	1.02	1.08	0.9	0.94	0.99	0.06	0.99
1606	sp|Q5E987|PSA5_BOVIN	Proteasome subunit alpha type-5 OS=Bos taurus GN=PSMA5 PE=1 SV=1	BOVIN	11.2	15	0.96	0.95	0.96	0.95	0.94	0.95	1	1	1.01	0.03	0.97
1607	tr|E1BM26|E1BM26_BOVIN	Uncharacterized protein OS=Bos taurus GN=PSME3 PE=4 SV=1	BOVIN	11.18	8	1.04	0.95	0.95	1.07	0.97	0.97	1.09	0.99	0.99	0.05	1
1608	tr|A1L5A7|A1L5A7_BOVIN	Enigma protein OS=Bos taurus GN=PDLIM7 PE=2 SV=1	BOVIN	11.18	6	0.99	1.05	0.93	0.91	0.96	0.86	0.93	0.98	0.88	0.06	0.94
1609	tr|G3N337|G3N337_BOVIN	Uncharacterized protein (Fragment) OS=Bos taurus GN=UAP1L1 PE=4 SV=1	BOVIN	11.17	8	1.1	0.96	0.75	1.32	1.17	0.91	1.51	1.33	1.04	0.2	1.12
1610	tr|E1BDB1|E1BDB1_BOVIN	Uncharacterized protein OS=Bos taurus GN=RASIP1 PE=4 SV=1	BOVIN	11.17	7	0.39	0.7	0.67	0.63	1.26	1.14	0.36	0.61	0.55	0.41	0.7
1611	tr|A6QLW3|A6QLW3_BOVIN	RPRD1B protein OS=Bos taurus GN=RPRD1B PE=2 SV=1	BOVIN	11.15	9	0.96	0.97	0.97	0.97	0.98	0.98	0.99	1	1.01	0.01	0.98
1612	sp|O02811|PI4KA_BOVIN	Phosphatidylinositol 4-kinase alpha OS=Bos taurus GN=PI4KA PE=2 SV=2	BOVIN	11.14	9	1.02	1.11	0.91	1.04	1.12	0.92	1.04	1.13	0.93	0.08	1.02
1613	tr|F1MZC0|F1MZC0_BOVIN	Uncharacterized protein OS=Bos taurus PE=1 SV=1	BOVIN	11.14	8	1.37	1.36	0.99	1.49	1.47	1.1	1.51	1.51	1.11	0.15	1.32
1614	sp|Q58DR5|SCAM3_BOVIN	Secretory carrier-associated membrane protein 3 OS=Bos taurus GN=SCAMP3 PE=2 SV=1	BOVIN	11.12	8	1.18	1.17	1.41	0.97	0.96	1.16	0.79	0.79	0.95	0.18	1.04
1615	tr|F6R1L1|F6R1L1_BOVIN	Uncharacterized protein OS=Bos taurus GN=PPP4R3A PE=4 SV=1	BOVIN	11.04	9	0.67	0.8	0.76	0.97	1.14	1.09	1.08	1.27	1.21	0.2	1
1616	sp|A5D7H2|STRN3_BOVIN	Striatin-3 OS=Bos taurus GN=STRN3 PE=2 SV=1	BOVIN	11.04	8	1.01	1.05	1.04	1	1.04	1.03	0.94	0.97	0.97	0.03	1
1617	tr|E1BDU0|E1BDU0_BOVIN	Uncharacterized protein OS=Bos taurus GN=NUP107 PE=4 SV=2	BOVIN	11.03	10	0.99	0.97	0.92	0.96	0.95	0.9	0.98	0.95	0.91	0.03	0.95
1618	sp|Q2TA14|PCP_BOVIN	Lysosomal Pro-X carboxypeptidase OS=Bos taurus GN=PRCP PE=2 SV=1	BOVIN	11.03	7	0.79	0.87	0.69	0.88	0.99	0.77	1.03	1.16	0.9	0.15	0.9
1619	sp|A7E3S4|RAF1_BOVIN	RAF proto-oncogene serine/threonine-protein kinase OS=Bos taurus GN=RAF1 PE=2 SV=1	BOVIN	11.03	6	0.95	1.17	0.96	1	1.22	1.01	0.95	1.16	0.95	0.1	1.04
1620	sp|A2VDS1|SCLY_BOVIN	Selenocysteine lyase OS=Bos taurus GN=SCLY PE=2 SV=1	BOVIN	11.02	6	1.02	0.98	0.88	1.03	0.99	0.9	1.09	1.05	0.95	0.07	0.99
1621	sp|Q3SYV1|TM263_BOVIN	Transmembrane protein 263 OS=Bos taurus GN=TMEM263 PE=3 SV=1	BOVIN	11.02	6	2.27	1.53	1.36	1.54	1.01	0.88	1.75	1.12	1	0.3	1.38
1622	sp|O62829|PPM1A_BOVIN	Protein phosphatase 1A OS=Bos taurus GN=PPM1A PE=2 SV=1	BOVIN	11.01	9	1.01	1.16	1.04	0.9	1.04	0.93	0.91	1.05	0.94	0.08	1
1623	tr|F1MK70|F1MK70_BOVIN	Uncharacterized protein OS=Bos taurus GN=SPATS2 PE=4 SV=2	BOVIN	11.01	6	1.05	1.1	1.02	1.05	1.1	1.02	1.04	1.09	1.01	0.03	1.05
1624	tr|E1BIJ4|E1BIJ4_BOVIN	Uncharacterized protein OS=Bos taurus GN=LEMD3 PE=4 SV=2	BOVIN	11	6	0.99	0.93	0.98	0.96	0.9	0.95	1.05	0.98	1.04	0.04	0.98
1625	tr|E1BIG6|E1BIG6_BOVIN	Uncharacterized protein OS=Bos taurus GN=TFRC PE=4 SV=2	BOVIN	10.99	8	0.79	0.99	1.06	0.81	1.02	1.09	0.66	0.83	0.88	0.15	0.9
1626	sp|Q1LZB5|TOM40_BOVIN	Mitochondrial import receptor subunit TOM40 homolog OS=Bos taurus GN=TOMM40 PE=2 SV=1	BOVIN	10.99	6	0.94	0.96	0.95	0.96	1	0.97	0.93	0.96	0.94	0.02	0.96
1627	tr|A6QR19|A6QR19_BOVIN	ENO2 protein OS=Bos taurus GN=ENO2 PE=2 SV=1	BOVIN	10.98	15	0.75	0.84	0.69	0.82	0.92	0.76	0.86	0.96	0.79	0.1	0.82
1628	sp|Q0IIJ2|H10_BOVIN	Histone H1.0 OS=Bos taurus GN=H1F0 PE=2 SV=3	BOVIN	10.98	11	0.33	1.29	0.12	0.36	1.38	0.13	0.26	0.96	0.09	0.9	0.55
1629	tr|Q1LZC3|Q1LZC3_BOVIN	Nicalin OS=Bos taurus GN=NCLN PE=2 SV=1	BOVIN	10.97	8	1.01	0.99	1.05	1.04	1.03	1.09	1.02	1.01	1.07	0.03	1.03
1630	tr|A4IFC8|A4IFC8_BOVIN	DNA ligase OS=Bos taurus GN=LIG1 PE=2 SV=1	BOVIN	10.96	8	1.01	0.95	1.02	1.16	1.1	1.17	1.11	1.06	1.12	0.06	1.08
1631	tr|F1MT69|F1MT69_BOVIN	Vacuolar protein-sorting-associated protein 36 OS=Bos taurus GN=VPS36 PE=4 SV=1	BOVIN	10.96	9	1.02	1.02	1.06	1	1.01	1.04	0.97	0.98	1.01	0.02	1.01
1632	tr|E1BPS7|E1BPS7_BOVIN	Uncharacterized protein OS=Bos taurus GN=POGZ PE=4 SV=2	BOVIN	10.96	9	1.07	1.05	1.09	0.95	0.95	0.97	1.01	1	1.03	0.05	1.01
1633	tr|E1BJ81|E1BJ81_BOVIN	Uncharacterized protein OS=Bos taurus GN=CCAR1 PE=4 SV=2	BOVIN	10.96	7	0.88	1	1.09	0.9	1.03	1.12	1.02	1.18	1.28	0.11	1.06
1634	tr|F1N430|F1N430_BOVIN	Metalloproteinase inhibitor 2 OS=Bos taurus GN=TIMP2 PE=4 SV=1	BOVIN	10.94	8	1.56	1.29	1.39	1.06	0.88	0.95	0.95	0.79	0.86	0.23	1.08
1635	tr|F1MK30|F1MK30_BOVIN	60S ribosomal protein L13 OS=Bos taurus GN=RPL13 PE=1 SV=1	BOVIN	10.93	10	0.93	1.66	0.9	1.06	1.82	1.02	0.54	0.94	0.52	0.4	1.04
1636	sp|Q2NL01|GPX8_BOVIN	Probable glutathione peroxidase 8 OS=Bos taurus GN=GPX8 PE=2 SV=1	BOVIN	10.93	7	1.28	1.38	1.13	1.18	1.28	1.05	1.24	1.33	1.09	0.09	1.22
1637	tr|E1BPQ8|E1BPQ8_BOVIN	Uncharacterized protein OS=Bos taurus GN=CDC73 PE=4 SV=1	BOVIN	10.92	7	1.09	1.18	1.12	1.13	1.24	1.16	0.92	1.01	0.95	0.09	1.09
1638	tr|F1MLD0|F1MLD0_BOVIN	Uncharacterized protein OS=Bos taurus GN=PANK4 PE=4 SV=1	BOVIN	10.91	11	0.9	1.01	0.9	0.9	1.01	0.9	0.96	1.09	0.96	0.07	0.96
1639	tr|A4FUZ1|A4FUZ1_BOVIN	Lactoylglutathione lyase OS=Bos taurus GN=GLO1 PE=1 SV=1	BOVIN	10.91	6	0.92	1.1	1.06	0.99	1.17	1.13	0.95	1.14	1.1	0.08	1.06
1640	tr|A4FUC6|A4FUC6_BOVIN	SFRS9 protein OS=Bos taurus GN=SFRS9 PE=2 SV=1	BOVIN	10.9	5	1.1	1.07	1.36	1.21	1.17	1.49	0.96	0.93	1.18	0.14	1.16
1641	tr|G3N1Z0|G3N1Z0_BOVIN	Uncharacterized protein (Fragment) OS=Bos taurus GN=AIF1L PE=4 SV=1	BOVIN	10.9	6	0.32	0.48	0.28	0.52	0.79	0.45	0.6	0.92	0.55	0.35	0.55
1642	sp|Q2TBR0|PCCB_BOVIN	Propionyl-CoA carboxylase beta chain, mitochondrial OS=Bos taurus GN=PCCB PE=2 SV=1	BOVIN	10.88	6	1.21	1.49	1.26	0.95	1.17	1	0.89	1.09	0.92	0.16	1.11
1643	tr|Q17QP9|Q17QP9_BOVIN	Proteasome (Prosome, macropain) 26S subunit, non-ATPase, 14 OS=Bos taurus GN=PSMD14 PE=1 SV=1	BOVIN	10.83	10	0.95	1.07	1.05	0.95	1.07	1.06	0.95	1.06	1.05	0.05	1.02
1644	sp|A1A4L0|SNX4_BOVIN	Sorting nexin-4 OS=Bos taurus GN=SNX4 PE=2 SV=1	BOVIN	10.83	6	0.9	1.02	0.94	0.87	0.99	0.9	0.87	0.99	0.91	0.06	0.93
1645	sp|A7YY28|ABHEB_BOVIN	Protein ABHD14B OS=Bos taurus GN=ABHD14B PE=2 SV=1	BOVIN	10.82	6	0.54	0.9	0.69	0.74	1.25	0.96	0.98	1.67	1.27	0.33	1
1646	sp|Q5EA68|S61A1_BOVIN	Protein transport protein Sec61 subunit alpha isoform 1 OS=Bos taurus GN=SEC61A1 PE=2 SV=3	BOVIN	10.81	6	1.38	0.96	0.73	1.33	0.92	0.7	1.39	0.97	0.74	0.26	1.01
1647	sp|Q0VCL3|ATG3_BOVIN	Ubiquitin-like-conjugating enzyme ATG3 OS=Bos taurus GN=ATG3 PE=2 SV=1	BOVIN	10.78	7	0.95	0.97	1.01	0.99	1.02	1.06	1.01	1.03	1.08	0.04	1.01
1648	sp|F1MH24|AAK1_BOVIN	AP2-associated protein kinase 1 OS=Bos taurus GN=AAK1 PE=1 SV=2	BOVIN	10.77	6	1.06	0.99	1.05	1.11	1.05	1.1	1.03	0.96	1.02	0.04	1.04
1649	sp|Q56JX5|RS25_BOVIN	40S ribosomal protein S25 OS=Bos taurus GN=RPS25 PE=2 SV=1	BOVIN	10.76	6	0.99	1.09	0.95	0.94	1.03	0.9	0.9	0.98	0.86	0.07	0.96
1650	tr|F1MB21|F1MB21_BOVIN	Uncharacterized protein (Fragment) OS=Bos taurus GN=ARHGEF40 PE=4 SV=2	BOVIN	10.75	8	0.82	0.99	0.92	0.82	0.98	0.92	0.71	0.86	0.81	0.1	0.87
1651	sp|Q3T0Z7|DHPR_BOVIN	Dihydropteridine reductase OS=Bos taurus GN=QDPR PE=2 SV=1	BOVIN	10.75	7	1.94	2.01	1.85	1.15	1.19	1.11	1.46	1.51	1.38	0.22	1.51
1652	sp|Q2NL24|PSMG2_BOVIN	Proteasome assembly chaperone 2 OS=Bos taurus GN=PSMG2 PE=2 SV=1	BOVIN	10.73	7	1	0.93	0.98	1.18	1.11	1.17	0.9	0.84	0.89	0.12	1
1653	tr|E1B844|E1B844_BOVIN	Mitochondrial import inner membrane translocase subunit TIM44 OS=Bos taurus GN=TIMM44 PE=3 SV=1	BOVIN	10.73	7	0.96	0.97	0.93	1.05	1.05	1	1.06	1.07	1.02	0.04	1.01
1654	sp|Q0VCY0|AT2A1_BOVIN	Sarcoplasmic/endoplasmic reticulum calcium ATPase 1 OS=Bos taurus GN=ATP2A1 PE=1 SV=1	BOVIN	10.72	16	0.51	1.98	2.38	0.47	1.66	1.96	0.39	1.47	1.75	0.51	1.4
1655	sp|Q3ZBK2|F213A_BOVIN	Redox-regulatory protein FAM213A OS=Bos taurus GN=FAM213A PE=2 SV=1	BOVIN	10.72	6	1.01	0.93	1.04	0.93	0.86	0.95	1.06	0.97	1.1	0.07	0.98
1656	tr|F1MKB7|F1MKB7_BOVIN	Uncharacterized protein OS=Bos taurus GN=GSTO1 PE=4 SV=2	BOVIN	10.71	7	0.98	0.95	1	0.98	0.95	1	1	0.97	1.03	0.02	0.99
1657	sp|Q3T003|RL18A_BOVIN	60S ribosomal protein L18a OS=Bos taurus GN=RPL18A PE=2 SV=1	BOVIN	10.71	8	1.07	0.96	0.59	0.91	0.82	0.5	1.16	1.05	0.63	0.26	0.86
1658	sp|Q58DC5|GTPB1_BOVIN	GTP-binding protein 1 OS=Bos taurus GN=GTPBP1 PE=2 SV=2	BOVIN	10.69	6	0.92	0.92	0.95	1.08	1.08	1.11	1.05	1.05	1.08	0.07	1.03
1659	tr|F1MB04|F1MB04_BOVIN	Caspase-3 OS=Bos taurus GN=CASP3 PE=3 SV=2	BOVIN	10.69	7	1.29	1.36	1.77	1.15	1.19	1.57	0.67	0.7	0.92	0.3	1.18
1660	sp|Q29423|CD44_BOVIN	CD44 antigen OS=Bos taurus GN=CD44 PE=2 SV=1	BOVIN	10.68	7	1.91	1.41	1.56	1.94	1.43	1.6	2.13	1.57	1.75	0.14	1.7
1661	sp|P33545|DSC2_BOVIN	Desmocollin-2 (Fragment) OS=Bos taurus GN=DSC2 PE=2 SV=1	BOVIN	10.66	10	0.83	0.84	0.88	0.92	0.93	0.97	0.85	0.86	0.9	0.05	0.89
1662	sp|Q5E9B4|EI2BB_BOVIN	Translation initiation factor eIF-2B subunit beta OS=Bos taurus GN=EIF2B2 PE=2 SV=1	BOVIN	10.66	7	0.99	1.02	0.95	0.97	1	0.94	1.01	1.04	0.97	0.03	0.99
1663	tr|E1BNE2|E1BNE2_BOVIN	Uncharacterized protein OS=Bos taurus GN=CAND2 PE=4 SV=2	BOVIN	10.65	11	0.69	0.78	0.74	0.97	1.11	1.07	0.87	1.01	0.95	0.15	0.91
1664	tr|E1BEL6|E1BEL6_BOVIN	Uncharacterized protein OS=Bos taurus GN=NRP2 PE=4 SV=1	BOVIN	10.64	6	1	1.06	1.05	0.95	1	0.99	0.9	0.95	0.94	0.05	0.98
1665	sp|Q2KI74|TRADD_BOVIN	Tumor necrosis factor receptor type 1-associated DEATH domain protein OS=Bos taurus GN=TRADD PE=2 SV=1	BOVIN	10.64	6	0.98	0.95	1.03	1.01	0.98	1.06	1.05	1.02	1.1	0.04	1.02
1666	tr|E1BLF7|E1BLF7_BOVIN	Uncharacterized protein OS=Bos taurus GN=NUDCD1 PE=4 SV=2	BOVIN	10.64	5	0.99	0.96	0.91	0.98	0.95	0.9	0.95	0.91	0.86	0.04	0.93
1667	sp|A5PKK7|GORAB_BOVIN	RAB6-interacting golgin OS=Bos taurus GN=GORAB PE=2 SV=2	BOVIN	10.63	6	1.08	1.08	1.01	1.08	1.08	1	1.08	1.08	1.01	0.03	1.05
1668	sp|Q3T114|UK114_BOVIN	Ribonuclease UK114 OS=Bos taurus GN=HRSP12 PE=2 SV=3	BOVIN	10.63	6	1.15	1.71	1.29	0.88	1.36	1.01	0.82	1.28	0.95	0.23	1.16
1669	tr|E1BND0|E1BND0_BOVIN	Uncharacterized protein OS=Bos taurus GN=USP24 PE=4 SV=1	BOVIN	10.62	10	0.92	0.93	0.91	0.96	0.97	0.95	0.95	0.95	0.94	0.02	0.94
1670	sp|P06623|CN37_BOVIN	2',3'-cyclic-nucleotide 3'-phosphodiesterase OS=Bos taurus GN=CNP PE=2 SV=2	BOVIN	10.61	8	0.72	0.84	0.65	0.7	0.82	0.64	0.83	0.96	0.76	0.13	0.77
1671	tr|E1BP42|E1BP42_BOVIN	Uncharacterized protein (Fragment) OS=Bos taurus GN=CSAD PE=3 SV=2	BOVIN	10.6	8	0.19	0.46	0.37	0.25	0.57	0.46	0.29	0.61	0.5	0.33	0.41
1672	tr|F1N533|F1N533_BOVIN	Uncharacterized protein OS=Bos taurus PE=3 SV=2	BOVIN	10.6	9	0.95	0.92	1.04	0.94	0.9	1.03	0.91	0.88	1	0.06	0.95
1673	tr|A6QP44|A6QP44_BOVIN	FUK protein OS=Bos taurus GN=FUK PE=2 SV=1	BOVIN	10.6	6	1	0.95	1.02	0.96	0.91	0.97	1.04	0.98	1.06	0.04	0.99
1674	sp|Q76I81|RS12_BOVIN	40S ribosomal protein S12 OS=Bos taurus GN=RPS12 PE=2 SV=1	BOVIN	10.59	11	1	0.99	1.01	1	1	1.01	0.99	0.99	1	0.01	1
1675	tr|A6QLT5|A6QLT5_BOVIN	UBAP2L protein OS=Bos taurus GN=UBAP2L PE=2 SV=1	BOVIN	10.59	7	1.02	1.04	1.09	1.02	1.04	1.09	1	1.03	1.07	0.03	1.04
1676	sp|Q9N0T5|IF4E_BOVIN	Eukaryotic translation initiation factor 4E OS=Bos taurus GN=EIF4E PE=2 SV=2	BOVIN	10.59	7	1.03	0.98	0.89	1.02	0.97	0.88	1.1	1.05	0.95	0.07	0.98
1677	sp|Q9BGI3|PRDX2_BOVIN	Peroxiredoxin-2 OS=Bos taurus GN=PRDX2 PE=2 SV=1	BOVIN	10.58	14	0.84	1.47	0.7	1.31	2.31	1	0.98	1.66	0.79	0.4	1.23
1678	sp|Q58CQ9|VNN1_BOVIN	Pantetheinase OS=Bos taurus GN=VNN1 PE=1 SV=1	BOVIN	10.58	6	0.95	0.98	1.16	0.87	0.9	1.06	0.86	0.89	1.05	0.1	0.97
1679	tr|E1BE11|E1BE11_BOVIN	Uncharacterized protein OS=Bos taurus GN=HMCN1 PE=4 SV=2	BOVIN	10.57	10	1.05	1.04	1	1.07	1.07	1.02	1.04	1.04	0.99	0.02	1.03
1680	sp|Q2KIR1|SNRPA_BOVIN	U1 small nuclear ribonucleoprotein A OS=Bos taurus GN=SNRPA PE=2 SV=1	BOVIN	10.57	8	1.03	0.96	1.02	1.01	0.95	1.01	0.99	0.94	0.99	0.03	0.99
1681	sp|Q58DC0|CPPED_BOVIN	Serine/threonine-protein phosphatase CPPED1 OS=Bos taurus GN=CPPED1 PE=2 SV=1	BOVIN	10.55	7	0.86	0.81	0.84	0.86	0.81	0.84	0.92	0.86	0.9	0.04	0.86
1682	sp|Q29460|PA1B3_BOVIN	Platelet-activating factor acetylhydrolase IB subunit gamma OS=Bos taurus GN=PAFAH1B3 PE=1 SV=1	BOVIN	10.55	9	0.22	1.06	1.13	0.43	1.98	2.11	0.24	1.18	1.26	0.61	1.07
1683	tr|F1MM79|F1MM79_BOVIN	Uncharacterized protein OS=Bos taurus GN=GLS PE=1 SV=1	BOVIN	10.54	7	1.5	1.16	1.46	2.65	2.05	2.58	1.5	1.16	1.46	0.31	1.72
1684	sp|E1B7Q7|TRIPC_BOVIN	E3 ubiquitin-protein ligase TRIP12 OS=Bos taurus GN=TRIP12 PE=2 SV=2	BOVIN	10.53	10	0.86	0.88	0.94	0.9	0.93	0.99	0.9	0.93	0.99	0.05	0.92
1685	sp|Q5E980|CP20A_BOVIN	Cytochrome P450 20A1 OS=Bos taurus GN=CYP20A1 PE=2 SV=1	BOVIN	10.51	9	0.79	1.14	0.69	1.2	1.72	1.08	1.21	1.75	1.09	0.29	1.19
1686	tr|F1MF50|F1MF50_BOVIN	Rho-associated protein kinase OS=Bos taurus GN=ROCK1 PE=3 SV=2	BOVIN	10.51	12	1	0.97	1.02	0.99	0.96	1.01	0.99	0.96	1.01	0.02	0.99
1687	tr|E1BBH1|E1BBH1_BOVIN	Uncharacterized protein OS=Bos taurus GN=PHLDB2 PE=4 SV=1	BOVIN	10.51	10	1.22	1.1	1.22	1.36	1.22	1.36	1.17	1.06	1.17	0.08	1.21
1688	sp|Q2KJ93|CDC42_BOVIN	Cell division control protein 42 homolog OS=Bos taurus GN=CDC42 PE=1 SV=1	BOVIN	10.51	7	1.21	1.03	1.37	0.82	0.69	0.92	0.95	0.8	1.07	0.2	0.98
1689	tr|Q2KIF2|Q2KIF2_BOVIN	Leucine-rich alpha-2-glycoprotein 1 OS=Bos taurus GN=LRG1 PE=2 SV=1	BOVIN	10.51	6	0.7	1.31	1.5	1.84	3.08	3.5	0.61	1.1	1.25	0.57	1.65
1690	sp|Q5E9G3|PSME2_BOVIN	Proteasome activator complex subunit 2 OS=Bos taurus GN=PSME2 PE=1 SV=3	BOVIN	10.49	8	1.01	0.98	0.98	0.94	0.9	0.9	1.07	1.04	1.03	0.06	0.98
1691	sp|Q148F1|COF2_BOVIN	Cofilin-2 OS=Bos taurus GN=CFL2 PE=2 SV=1	BOVIN	10.48	15	0.81	1.67	1.38	0.65	1.34	1.12	0.48	1	0.83	0.35	1.03
1692	tr|Q3T0G3|Q3T0G3_BOVIN	AHA1, activator of heat shock 90kDa protein ATPase homolog 1 (Yeast) OS=Bos taurus GN=AHSA1 PE=2 SV=1	BOVIN	10.48	7	1.01	1	0.94	1.03	1.02	0.96	1.05	1.04	0.97	0.03	1
1693	tr|F1N7G0|F1N7G0_BOVIN	Uncharacterized protein OS=Bos taurus GN=HNRNPLL PE=4 SV=2	BOVIN	10.47	10	0.98	1.02	1.01	1.06	1.1	1.09	0.94	0.97	0.96	0.05	1.01
1694	tr|Q17QZ6|Q17QZ6_BOVIN	SDPR protein (Fragment) OS=Bos taurus GN=SDPR PE=2 SV=1	BOVIN	10.46	6	0.53	0.65	0.54	1.09	1.39	1.13	0.65	0.84	0.67	0.34	0.83
1695	sp|P00516|KGP1_BOVIN	cGMP-dependent protein kinase 1 OS=Bos taurus GN=PRKG1 PE=1 SV=2	BOVIN	10.45	9	0.51	0.7	0.5	0.63	0.87	0.62	0.48	0.67	0.48	0.2	0.61
1696	sp|P09851|RASA1_BOVIN	Ras GTPase-activating protein 1 OS=Bos taurus GN=RASA1 PE=1 SV=1	BOVIN	10.44	7	1.01	0.99	1.05	1.06	1.03	1.1	1.1	1.08	1.14	0.04	1.06
1697	sp|Q2KJ44|PTPA_BOVIN	Serine/threonine-protein phosphatase 2A activator OS=Bos taurus GN=PPP2R4 PE=2 SV=1	BOVIN	10.44	7	0.79	0.77	0.74	0.87	0.84	0.82	0.95	0.92	0.9	0.08	0.84
1698	tr|Q3T0D2|Q3T0D2_BOVIN	Secretory carrier membrane protein 1 OS=Bos taurus GN=SCAMP1 PE=2 SV=1	BOVIN	10.44	6	1.47	1.36	1.43	1.16	1.08	1.13	1.12	1.04	1.09	0.13	1.21
1699	sp|Q29RI6|CAB39_BOVIN	Calcium-binding protein 39 OS=Bos taurus GN=CAB39 PE=2 SV=1	BOVIN	10.43	6	0.44	0.85	0.56	0.49	0.95	0.64	0.5	0.97	0.65	0.28	0.67
1700	tr|G3N0U8|G3N0U8_BOVIN	Uncharacterized protein OS=Bos taurus GN=ERLIN1 PE=4 SV=1	BOVIN	10.41	10	0.87	1.32	0.86	0.69	1.05	0.68	0.96	1.47	0.94	0.26	0.98
1701	sp|Q3SZB4|ACADM_BOVIN	Medium-chain specific acyl-CoA dehydrogenase, mitochondrial OS=Bos taurus GN=ACADM PE=2 SV=1	BOVIN	10.41	9	1	1.61	1.12	0.83	1.36	0.93	1.01	1.64	1.13	0.23	1.18
1702	tr|F1N1R4|F1N1R4_BOVIN	Uncharacterized protein OS=Bos taurus GN=DIS3 PE=3 SV=2	BOVIN	10.41	7	1.11	0.89	1.1	0.99	0.79	0.98	1.15	0.91	1.14	0.12	1.01
1703	tr|E1BGN5|E1BGN5_BOVIN	Uncharacterized protein OS=Bos taurus GN=COL21A1 PE=4 SV=2	BOVIN	10.41	7	0.67	0.65	1.05	0.74	0.72	1.16	0.58	0.56	0.9	0.25	0.78
1704	tr|F1MU34|F1MU34_BOVIN	Uncharacterized protein OS=Bos taurus GN=ERAP1 PE=4 SV=1	BOVIN	10.4	6	1.07	0.87	1.03	1.1	0.9	1.06	1.17	0.96	1.13	0.09	1.03
1705	sp|Q5E9K0|PSB2_BOVIN	Proteasome subunit beta type-2 OS=Bos taurus GN=PSMB2 PE=1 SV=1	BOVIN	10.39	8	1.07	1.11	0.98	0.99	1.02	0.9	1.12	1.16	1.03	0.07	1.04
1706	sp|Q2HJ54|PIPNA_BOVIN	Phosphatidylinositol transfer protein alpha isoform OS=Bos taurus GN=PITPNA PE=1 SV=3	BOVIN	10.38	8	0.95	0.97	0.97	0.94	0.95	0.95	0.97	0.99	0.98	0.02	0.96
1707	tr|F1MC39|F1MC39_BOVIN	Uncharacterized protein OS=Bos taurus GN=STAG1 PE=4 SV=2	BOVIN	10.38	13	0.85	0.93	0.9	0.84	0.91	0.88	1.02	1.11	1.07	0.1	0.94
1708	tr|F1MYU1|F1MYU1_BOVIN	Uncharacterized protein (Fragment) OS=Bos taurus GN=SMARCC1 PE=4 SV=2	BOVIN	10.37	11	0.9	1.04	1.07	0.94	1.08	1.1	0.91	1.05	1.08	0.07	1.02
1709	sp|P02316|HMGN1_BOVIN	Non-histone chromosomal protein HMG-14 OS=Bos taurus GN=HMGN1 PE=1 SV=2	BOVIN	10.37	6	0.59	0.2	1.19	0.99	0.32	1.96	1.21	0.38	2.36	0.69	1.02
1710	tr|G3X6T9|G3X6T9_BOVIN	Flotillin-2 (Fragment) OS=Bos taurus GN=FLOT2 PE=4 SV=1	BOVIN	10.36	7	0.94	0.98	0.95	0.95	0.99	0.96	0.87	0.9	0.89	0.04	0.94
1711	sp|Q0P5F3|LIN7C_BOVIN	Protein lin-7 homolog C OS=Bos taurus GN=LIN7C PE=2 SV=1	BOVIN	10.35	10	0.97	1.02	0.99	0.89	0.93	0.91	0.93	0.97	0.95	0.04	0.95
1712	tr|F1MC13|F1MC13_BOVIN	Uncharacterized protein (Fragment) OS=Bos taurus GN=LAMA5 PE=4 SV=2	BOVIN	10.34	11	0.95	0.97	0.95	1.03	1.05	1.02	0.99	1.02	0.98	0.03	1
1713	sp|Q5E9E6|RL10A_BOVIN	60S ribosomal protein L10a OS=Bos taurus GN=RPL10A PE=2 SV=3	BOVIN	10.34	7	0.82	0.83	0.68	0.9	0.92	0.74	1.04	1.06	0.84	0.14	0.87
1714	sp|P61223|RAP1B_BOVIN	Ras-related protein Rap-1b OS=Bos taurus GN=RAP1B PE=2 SV=1	BOVIN	10.34	11	0.95	1.03	0.96	0.87	0.94	0.89	0.93	1	0.95	0.05	0.95
1715	tr|F1MVF1|F1MVF1_BOVIN	Uncharacterized protein OS=Bos taurus GN=CAMK2G PE=4 SV=2	BOVIN	10.33	9	1.1	0.99	1.12	1.09	0.98	1.1	1.05	0.95	1.06	0.05	1.05
1716	tr|F1MSM9|F1MSM9_BOVIN	Uncharacterized protein (Fragment) OS=Bos taurus GN=FNBP1L PE=4 SV=2	BOVIN	10.33	8	0.89	0.97	0.96	0.92	1.01	1	0.86	0.94	0.94	0.05	0.94
1717	tr|I7FVA7|I7FVA7_BOVIN	HMGB3 transcript variant 1/2 OS=Bos taurus GN=HMGB3 PE=4 SV=1	BOVIN	10.33	8	0.92	0.99	1.32	1.2	1.31	1.71	1.45	1.57	2.07	0.24	1.39
1718	tr|A7MAZ2|A7MAZ2_BOVIN	STX12 protein OS=Bos taurus GN=STX12 PE=2 SV=1	BOVIN	10.33	11	1.1	0.95	1.07	1.17	1.01	1.15	1.22	1.06	1.2	0.08	1.1
1719	sp|Q0VC82|SPS1_BOVIN	Selenide, water dikinase 1 OS=Bos taurus GN=SEPHS1 PE=2 SV=1	BOVIN	10.33	9	1	1	1.1	0.99	0.99	1.08	1	1	1.1	0.04	1.03
1720	tr|F1N7X9|F1N7X9_BOVIN	RNA-binding protein 42 OS=Bos taurus GN=RBM42 PE=4 SV=1	BOVIN	10.33	7	1.05	0.95	1.09	1.16	1.05	1.2	1.08	0.97	1.13	0.07	1.07
1721	tr|F1N085|F1N085_BOVIN	Uncharacterized protein (Fragment) OS=Bos taurus GN=PAPSS2 PE=3 SV=2	BOVIN	10.32	8	0.99	1.02	0.74	0.89	0.91	0.65	0.94	0.96	0.69	0.15	0.87
1722	tr|F1MEX9|F1MEX9_BOVIN	Uncharacterized protein OS=Bos taurus GN=ACSL3 PE=4 SV=2	BOVIN	10.32	6	0.98	1.09	1.06	0.91	1	0.98	0.94	1.03	1.01	0.05	1
1723	tr|G3MWG4|G3MWG4_BOVIN	Uncharacterized protein (Fragment) OS=Bos taurus GN=IARS2 PE=3 SV=1	BOVIN	10.31	7	1.01	0.98	1.03	1.04	1.01	1.06	1.08	1.05	1.1	0.03	1.04
1724	tr|G1K192|G1K192_BOVIN	ADP-ribosylation factor-like protein 3 (Fragment) OS=Bos taurus GN=ARL3 PE=3 SV=2	BOVIN	10.31	7	1.19	1.12	1.19	1.15	1.08	1.14	1.17	1.1	1.16	0.03	1.14
1725	tr|F1MPE9|F1MPE9_BOVIN	Uncharacterized protein OS=Bos taurus GN=NOTCH2 PE=4 SV=2	BOVIN	10.31	7	1.12	1.1	1.14	1.05	1.03	1.07	1.09	1.07	1.11	0.03	1.08
1726	tr|C4IXV8|C4IXV8_BOVIN	Two pore channel 3 OS=Bos taurus GN=TPC3 PE=2 SV=1	BOVIN	10.3	8	1.08	1.04	1.07	0.92	0.89	0.92	0.9	0.86	0.89	0.08	0.95
1727	sp|Q0P571|MLRS_BOVIN	Myosin regulatory light chain 2, skeletal muscle isoform OS=Bos taurus GN=MYLPF PE=2 SV=1	BOVIN	10.3	9	0.9	5.11	5.6	0.28	1.72	1.91	0.32	2	2.19	0.81	2.22
1728	sp|Q3SZE9|TBCC_BOVIN	Tubulin-specific chaperone C OS=Bos taurus GN=TBCC PE=2 SV=1	BOVIN	10.29	7	1.02	0.98	0.96	0.99	0.95	0.94	1.1	1.06	1.04	0.05	1
1729	tr|E1B820|E1B820_BOVIN	Uncharacterized protein OS=Bos taurus GN=INPP4A PE=4 SV=2	BOVIN	10.29	5	1.64	1.09	1.39	1.56	1.04	1.33	1.17	0.78	1	0.22	1.22
1730	tr|F6RF62|F6RF62_BOVIN	Uncharacterized protein OS=Bos taurus GN=MYL4 PE=4 SV=1	BOVIN	10.27	8	1.33	3.37	1.66	1.57	3.8	2	0.36	0.86	0.43	0.66	1.71
1731	tr|E1BG08|E1BG08_BOVIN	Uncharacterized protein OS=Bos taurus GN=AIDA PE=4 SV=1	BOVIN	10.27	8	0.82	0.98	1.15	0.79	0.94	1.1	0.73	0.87	1.02	0.14	0.93
1732	sp|A2VE79|NUDT3_BOVIN	Diphosphoinositol polyphosphate phosphohydrolase 1 OS=Bos taurus GN=NUDT3 PE=2 SV=1	BOVIN	10.27	5	1.04	0.99	1.13	0.96	0.92	1.05	0.98	0.95	1.07	0.06	1.01
1733	tr|F1MDW1|F1MDW1_BOVIN	Methionine--tRNA ligase, cytoplasmic OS=Bos taurus GN=MARS PE=3 SV=1	BOVIN	10.25	7	1.04	1.01	0.93	1.06	1.03	0.95	1.09	1.05	0.96	0.05	1.01
1734	tr|F1N3R0|F1N3R0_BOVIN	Uncharacterized protein (Fragment) OS=Bos taurus GN=SCRN2 PE=4 SV=1	BOVIN	10.25	5	1.11	1.08	1.08	1.08	1.04	1.04	1.09	1.06	1.06	0.02	1.07
1735	tr|Q3T076|Q3T076_BOVIN	Ribosomal protein S14 OS=Bos taurus GN=RPS14 PE=1 SV=1	BOVIN	10.24	9	1	0.98	1	0.99	0.98	0.99	0.98	0.96	0.98	0.01	0.99
1736	tr|E1BGB0|E1BGB0_BOVIN	Kinesin-like protein OS=Bos taurus GN=KIF13B PE=3 SV=2	BOVIN	10.23	9	0.69	0.39	0.44	0.78	0.46	0.5	0.95	0.53	0.58	0.29	0.59
1737	tr|A5PKI6|A5PKI6_BOVIN	CC2D1A protein OS=Bos taurus GN=CC2D1A PE=2 SV=1	BOVIN	10.22	7	1.02	0.99	1.03	1.02	0.99	1.02	1.09	1.06	1.1	0.03	1.03
1738	sp|A5PJF6|HSDL1_BOVIN	Inactive hydroxysteroid dehydrogenase-like protein 1 OS=Bos taurus GN=HSDL1 PE=2 SV=1	BOVIN	10.22	7	0.96	0.98	0.95	1.02	1.05	1.01	0.99	1.01	0.98	0.03	0.99
1739	sp|Q2NKS3|PSMG3_BOVIN	Proteasome assembly chaperone 3 OS=Bos taurus GN=PSMG3 PE=2 SV=1	BOVIN	10.22	6	1.16	0.99	1.15	1.13	0.96	1.12	1.37	1.17	1.36	0.11	1.16
1740	sp|Q08DQ2|GFPT2_BOVIN	Glutamine--fructose-6-phosphate aminotransferase [isomerizing] 2 OS=Bos taurus GN=GFPT2 PE=2 SV=1	BOVIN	10.21	7	0.84	0.83	0.63	0.65	0.65	0.5	0.97	0.95	0.72	0.2	0.75
1741	tr|F6QTA8|F6QTA8_BOVIN	Uncharacterized protein OS=Bos taurus GN=PARVA PE=1 SV=1	BOVIN	10.2	9	0.95	1.05	1	0.95	1.04	1	0.97	1.07	1.02	0.04	1
1742	tr|F1MKA0|F1MKA0_BOVIN	Uncharacterized protein OS=Bos taurus GN=B3GLCT PE=4 SV=2	BOVIN	10.2	5	0.95	0.82	0.32	1.17	1	0.38	1.24	1.08	0.42	0.41	0.82
1743	sp|P80747|ITB5_BOVIN	Integrin beta-5 OS=Bos taurus GN=ITGB5 PE=1 SV=2	BOVIN	10.2	6	1.79	1.14	1.85	1.54	0.97	1.6	1.49	0.95	1.54	0.22	1.43
1744	sp|Q0V8R6|HEXA_BOVIN	Beta-hexosaminidase subunit alpha OS=Bos taurus GN=HEXA PE=2 SV=1	BOVIN	10.19	6	1.29	1.54	1.13	0.98	1.17	0.85	1.27	1.51	1.08	0.18	1.2
1745	tr|E1BP20|E1BP20_BOVIN	Alanyl-tRNA-editing protein Aarsd1 OS=Bos taurus GN=AARSD1 PE=4 SV=2	BOVIN	10.18	7	1.09	1.03	1.1	1.06	1	1.06	1.1	1.04	1.1	0.03	1.06
1746	tr|F1MMN9|F1MMN9_BOVIN	Uncharacterized protein OS=Bos taurus GN=AVIL PE=4 SV=2	BOVIN	10.17	8	0.6	0.97	0.58	0.57	0.93	0.55	0.64	1.05	0.62	0.26	0.72
1747	tr|Q3SZ32|Q3SZ32_BOVIN	Elongin B OS=Bos taurus GN=TCEB2 PE=2 SV=1	BOVIN	10.17	7	1.57	0.82	1.5	1.13	0.67	1.17	0.84	0.47	0.83	0.35	1
1748	tr|M5FHN8|M5FHN8_BOVIN	Ribosomal L1 domain-containing protein 1 OS=Bos taurus GN=RSL1D1 PE=4 SV=1	BOVIN	10.17	7	0.68	0.64	0.86	0.86	0.81	1.08	0.69	0.65	0.86	0.17	0.79
1749	sp|A4FV68|2A5E_BOVIN	Serine/threonine-protein phosphatase 2A 56 kDa regulatory subunit epsilon isoform OS=Bos taurus GN=PPP2R5E PE=1 SV=1	BOVIN	10.17	5	1.03	0.97	0.95	0.99	0.94	0.91	1	0.95	0.92	0.04	0.96
1750	tr|E1B7W1|E1B7W1_BOVIN	Uncharacterized protein OS=Bos taurus GN=THRAP3 PE=4 SV=1	BOVIN	10.16	8	0.96	0.96	0.95	1.02	1.02	1	0.99	0.99	0.98	0.02	0.99
1751	sp|Q3T189|SDHB_BOVIN	Succinate dehydrogenase [ubiquinone] iron-sulfur subunit, mitochondrial OS=Bos taurus GN=SDHB PE=2 SV=1	BOVIN	10.16	7	1.02	1.07	1.06	0.99	1.04	1.04	1.1	1.15	1.15	0.05	1.07
1752	sp|Q5EA53|T2FA_BOVIN	General transcription factor IIF subunit 1 OS=Bos taurus GN=GTF2F1 PE=2 SV=1	BOVIN	10.15	9	0.99	0.93	1	1.02	0.95	1.02	1.08	1.01	1.08	0.05	1.01
1753	tr|E1B9S8|E1B9S8_BOVIN	Uncharacterized protein OS=Bos taurus GN=CBFB PE=4 SV=2	BOVIN	10.15	8	1.1	1.02	1.12	1.08	1	1.09	1	0.93	1.01	0.06	1.04
1754	sp|A5D794|GAPD1_BOVIN	GTPase-activating protein and VPS9 domain-containing protein 1 OS=Bos taurus GN=GAPVD1 PE=2 SV=1	BOVIN	10.14	8	0.95	1	1.02	1	1.06	1.09	0.95	1.01	1.04	0.04	1.01
1755	tr|F1MXQ7|F1MXQ7_BOVIN	Uncharacterized protein OS=Bos taurus GN=FMR1 PE=4 SV=2	BOVIN	10.14	6	0.97	0.99	1.01	1	1.02	1.03	1.03	1.05	1.07	0.03	1.02
1756	sp|Q08DK5|SHLB2_BOVIN	Endophilin-B2 OS=Bos taurus GN=SH3GLB2 PE=2 SV=1	BOVIN	10.14	7	1.64	0.6	1.51	1.29	0.48	1.18	1.47	0.55	1.33	0.38	1.12
1757	sp|P68250|1433B_BOVIN	14-3-3 protein beta/alpha OS=Bos taurus GN=YWHAB PE=1 SV=2	BOVIN	10.13	32	1.21	1.05	1.13	1.43	1.22	1.28	1.49	1.26	1.36	0.1	1.27
1758	sp|Q58DN4|PPME1_BOVIN	Protein phosphatase methylesterase 1 OS=Bos taurus GN=PPME1 PE=2 SV=3	BOVIN	10.13	5	0.98	0.98	0.98	0.96	0.97	0.97	1.03	1.04	1.04	0.03	1
1759	sp|P83095|LACTB_BOVIN	Serine beta-lactamase-like protein LACTB, mitochondrial OS=Bos taurus GN=LACTB PE=1 SV=2	BOVIN	10.13	5	0.96	0.95	0.98	1.01	1	1.04	1.02	1.01	1.05	0.03	1
1760	tr|F1MSF3|F1MSF3_BOVIN	GPI transamidase component PIG-S OS=Bos taurus GN=PIGS PE=4 SV=2	BOVIN	10.12	11	0.93	0.91	0.99	0.98	0.96	1.05	0.96	0.95	1.03	0.04	0.97
1761	sp|P81623|ERP29_BOVIN	Endoplasmic reticulum resident protein 29 OS=Bos taurus GN=ERP29 PE=1 SV=2	BOVIN	10.12	10	1.04	0.98	0.95	1.07	1.01	0.96	1.07	1.02	0.97	0.04	1.01
1762	tr|G5E5A1|G5E5A1_BOVIN	Uncharacterized protein (Fragment) OS=Bos taurus GN=CAMSAP2 PE=4 SV=1	BOVIN	10.12	5	1.11	1.08	1.14	1.09	1.06	1.13	1.12	1.09	1.16	0.03	1.11
1763	sp|Q56JU9|RS24_BOVIN	40S ribosomal protein S24 OS=Bos taurus GN=RPS24 PE=2 SV=2	BOVIN	10.11	7	0.89	1.06	0.77	1.05	1.22	0.9	0.74	0.88	0.64	0.19	0.9
1764	tr|Q2NKZ9|Q2NKZ9_BOVIN	Serine carboxypeptidase 1 OS=Bos taurus GN=SCPEP1 PE=2 SV=1	BOVIN	10.11	6	1.09	1.32	1.07	1.03	1.25	1	0.89	1.09	0.87	0.13	1.07
1765	sp|Q5E983|EF1B_BOVIN	Elongation factor 1-beta OS=Bos taurus GN=EEF1B PE=2 SV=3	BOVIN	10.09	7	1	1.15	0.97	0.92	1.06	0.9	0.9	1.04	0.87	0.09	0.98
1766	tr|E1BMH4|E1BMH4_BOVIN	Uncharacterized protein OS=Bos taurus GN=EHHADH PE=1 SV=1	BOVIN	10.09	8	1.04	3.02	1.11	1.04	3.08	1.1	1.07	3.1	1.12	0.54	1.74
1767	tr|F1MZ92|F1MZ92_BOVIN	Nuclease-sensitive element-binding protein 1 OS=Bos taurus GN=YBX1 PE=1 SV=2	BOVIN	10.09	9	1.2	1.12	1.11	1.02	0.95	0.93	1.31	1.21	1.19	0.11	1.11
1768	sp|A4IF63|TRIM2_BOVIN	Tripartite motif-containing protein 2 OS=Bos taurus GN=TRIM2 PE=2 SV=1	BOVIN	10.08	7	1	1.08	1.14	0.95	1.02	1.08	0.89	0.95	1	0.07	1.01
1769	tr|F1N431|F1N431_BOVIN	Farnesyl pyrophosphate synthase OS=Bos taurus GN=FDPS PE=3 SV=1	BOVIN	10.08	7	0.93	0.96	0.99	0.89	0.92	0.95	0.88	0.91	0.94	0.04	0.93
1770	sp|Q0VBZ9|MRP_BOVIN	MARCKS-related protein OS=Bos taurus GN=MARCKSL1 PE=2 SV=1	BOVIN	10.08	7	1.05	0.99	0.9	1.04	0.99	0.9	1.26	1.2	1.09	0.11	1.04
1771	tr|G3MWU1|G3MWU1_BOVIN	Thioredoxin reductase 1, cytoplasmic OS=Bos taurus GN=TXNRD1 PE=3 SV=1	BOVIN	10.08	5	1.09	1.05	0.96	1.08	1.04	0.95	1.11	1.07	0.98	0.05	1.04
1772	sp|Q2HJD7|3HIDH_BOVIN	3-hydroxyisobutyrate dehydrogenase, mitochondrial OS=Bos taurus GN=HIBADH PE=2 SV=1	BOVIN	10.08	5	1.01	1.06	1.01	1.02	1.07	1.02	0.97	1.02	0.96	0.03	1.01
1773	tr|F1MH71|F1MH71_BOVIN	Uncharacterized protein OS=Bos taurus GN=PHF2 PE=4 SV=2	BOVIN	10.07	8	1	0.92	1	1.02	0.94	1.02	1.02	0.94	1.02	0.04	0.99
1774	tr|F1MY85|F1MY85_BOVIN	Complement C5a anaphylatoxin OS=Bos taurus GN=C5 PE=4 SV=2	BOVIN	10.07	7	0.89	0.9	1.77	0.48	0.47	0.94	0.58	0.57	1.13	0.45	0.86
1775	tr|F1N5Q5|F1N5Q5_BOVIN	Uncharacterized protein OS=Bos taurus GN=VPS11 PE=4 SV=1	BOVIN	10.06	11	0.97	0.98	0.91	1.1	1.11	1.03	1.03	1.04	0.96	0.06	1.01
1776	tr|E1BDX9|E1BDX9_BOVIN	Uncharacterized protein OS=Bos taurus GN=FAM50A PE=4 SV=1	BOVIN	10.06	6	1.06	1	1.11	1.09	1.03	1.14	0.95	0.9	1	0.07	1.03
1777	tr|G3MZF7|G3MZF7_BOVIN	Uncharacterized protein OS=Bos taurus GN=UBFD1 PE=4 SV=1	BOVIN	10.06	5	0.95	1.2	0.83	0.72	0.92	0.63	0.94	1.2	0.81	0.2	0.91
1778	tr|F1MLH1|F1MLH1_BOVIN	Uncharacterized protein OS=Bos taurus GN=MSH3 PE=3 SV=2	BOVIN	10.06	7	0.98	1.05	1.08	0.94	1	1.02	0.95	1.02	1.04	0.04	1.01
1779	sp|Q2NL00|GSTT1_BOVIN	Glutathione S-transferase theta-1 OS=Bos taurus GN=GSTT1 PE=2 SV=3	BOVIN	10.06	5	0.61	0.92	0.55	1.02	1.58	0.93	1.18	1.8	1.06	0.36	1.07
1780	tr|F1N6P2|F1N6P2_BOVIN	Uncharacterized protein OS=Bos taurus GN=SURF1 PE=4 SV=2	BOVIN	10.05	7	1.09	1.12	1.1	1.07	1.1	1.08	1.06	1.1	1.08	0.02	1.09
1781	sp|Q3MHP1|UB2L3_BOVIN	Ubiquitin-conjugating enzyme E2 L3 OS=Bos taurus GN=UBE2L3 PE=2 SV=1	BOVIN	10.05	7	1.02	1.17	1.14	0.98	1.12	1.09	0.9	1.03	1	0.08	1.05
1782	tr|F1MMS4|F1MMS4_BOVIN	Uncharacterized protein OS=Bos taurus GN=TERF2 PE=4 SV=2	BOVIN	10.05	5	1.07	0.96	1	1.09	0.98	1.02	1.11	1.01	1.05	0.04	1.03
1783	sp|Q2HJ81|TBB6_BOVIN	Tubulin beta-6 chain OS=Bos taurus GN=TUBB6 PE=2 SV=1	BOVIN	10.04	76	1.26	1.33	1.72	0.94	0.98	1.27	0.81	0.85	1.1	0.24	1.14
1784	tr|Q0P5H6|Q0P5H6_BOVIN	Transducin (Beta)-like 2 OS=Bos taurus GN=TBL2 PE=2 SV=1	BOVIN	10.04	7	1.06	0.96	0.87	1	0.92	0.82	1.17	1.07	0.96	0.1	0.98
1785	tr|F1N6P6|F1N6P6_BOVIN	Uncharacterized protein OS=Bos taurus GN=EML1 PE=4 SV=2	BOVIN	10.04	7	1.18	1.29	1.16	1.02	1.11	1	0.95	1.04	0.94	0.1	1.08
1786	sp|Q29RZ2|PPWD1_BOVIN	Peptidylprolyl isomerase domain and WD repeat-containing protein 1 OS=Bos taurus GN=PPWD1 PE=2 SV=1	BOVIN	10.04	5	0.95	0.99	1.01	0.93	0.98	0.99	0.97	1.02	1.04	0.03	0.99
1787	sp|Q17QQ2|TPMT_BOVIN	Thiopurine S-methyltransferase OS=Bos taurus GN=TPMT PE=2 SV=1	BOVIN	10.04	5	0.74	0.87	0.79	0.72	0.86	0.78	0.65	0.76	0.69	0.09	0.76
1788	tr|F1MMK1|F1MMK1_BOVIN	Uncharacterized protein OS=Bos taurus GN=LAMB3 PE=4 SV=2	BOVIN	10.03	11	1.03	0.95	0.95	1.13	1.04	1.04	1.07	0.98	0.98	0.05	1.02
1789	tr|F1MZR0|F1MZR0_BOVIN	Uncharacterized protein OS=Bos taurus GN=NUP160 PE=4 SV=2	BOVIN	10.03	9	0.99	1.01	0.94	1.06	1.07	1	1.01	1.03	0.96	0.04	1.01
1790	tr|Q3SZK6|Q3SZK6_BOVIN	Receptor (TNFRSF)-interacting serine-threonine kinase 1 OS=Bos taurus GN=RIPK1 PE=2 SV=1	BOVIN	10.03	6	0.97	1.08	0.97	0.9	0.99	0.9	0.95	1.06	0.95	0.06	0.97
1791	sp|Q5EA40|BCAT2_BOVIN	Branched-chain-amino-acid aminotransferase, mitochondrial OS=Bos taurus GN=BCAT2 PE=2 SV=1	BOVIN	10.03	8	1.71	1.43	1.69	1.39	1.16	1.38	1.31	1.08	1.28	0.15	1.38
1792	sp|A7Z019|SMCA4_BOVIN	Transcription activator BRG1 OS=Bos taurus GN=SMARCA4 PE=2 SV=1	BOVIN	10.02	18	0.82	0.82	0.91	0.94	0.93	1.05	0.9	0.9	1	0.08	0.92
1793	tr|Q3ZBY4|Q3ZBY4_BOVIN	Fructose-bisphosphate aldolase OS=Bos taurus GN=ALDOC PE=1 SV=2	BOVIN	10.02	24	0.99	0.71	0.94	0.77	0.54	0.72	1.1	0.79	1.04	0.2	0.84
1794	sp|Q08DM8|TSN_BOVIN	Translin OS=Bos taurus GN=TSN PE=2 SV=1	BOVIN	10.02	7	1.06	1	0.95	1.07	1.01	0.95	1.01	0.95	0.9	0.05	0.99
1795	tr|Q1RMI2|Q1RMI2_BOVIN	Ras homolog gene family, member G (Rho G) OS=Bos taurus GN=RHOG PE=2 SV=1	BOVIN	10.02	6	1.01	1.04	1	0.98	1.01	0.96	0.95	0.97	0.94	0.03	0.98
1796	tr|E1BBT8|E1BBT8_BOVIN	Uncharacterized protein OS=Bos taurus GN=EMC1 PE=4 SV=2	BOVIN	10.02	7	1.01	1.06	0.94	1.02	1.07	0.94	1.03	1.09	0.95	0.05	1.01
1797	tr|Q58DR1|Q58DR1_BOVIN	Histone acetyltransferase 1 OS=Bos taurus GN=HAT1 PE=2 SV=1	BOVIN	10.01	7	1.21	1.03	1.21	1.26	1.06	1.25	1.61	1.41	1.6	0.15	1.29
1798	tr|F1MQ43|F1MQ43_BOVIN	Uncharacterized protein OS=Bos taurus GN=DOCK9 PE=4 SV=2	BOVIN	10.01	6	1.05	1.09	1.04	0.98	1.03	0.98	1.04	1.09	1.03	0.03	1.03
1799	tr|F1MI97|F1MI97_BOVIN	Uncharacterized protein OS=Bos taurus GN=ABLIM1 PE=4 SV=2	BOVIN	10.01	6	0.99	1	0.88	1.01	1.02	0.9	0.96	0.97	0.86	0.06	0.95
1800	tr|F1N616|F1N616_BOVIN	Histone deacetylase OS=Bos taurus GN=HDAC7 PE=3 SV=2	BOVIN	10.01	6	0.9	0.96	1.01	1.03	1.1	1.16	0.95	1.02	1.08	0.07	1.02
1801	tr|F1MVL2|F1MVL2_BOVIN	Short-chain-specific acyl-CoA dehydrogenase, mitochondrial OS=Bos taurus GN=ACADS PE=1 SV=2	BOVIN	10.01	5	0.86	1.58	0.75	1.51	2.75	1.33	0.95	1.77	0.85	0.44	1.37
1802	sp|Q3MHN8|TRM5_BOVIN	tRNA (guanine(37)-N1)-methyltransferase OS=Bos taurus GN=TRMT5 PE=2 SV=1	BOVIN	10.01	5	1.01	1.05	0.99	0.99	1.03	0.97	0.98	1.03	0.96	0.03	1
1803	sp|Q29RL9|TCEA1_BOVIN	Transcription elongation factor A protein 1 OS=Bos taurus GN=TCEA1 PE=2 SV=1	BOVIN	10.01	5	0.99	1	1.09	1.08	1.09	1.18	0.96	0.98	1.06	0.06	1.05
1804	tr|F1MFD6|F1MFD6_BOVIN	Coronin OS=Bos taurus GN=CORO7 PE=1 SV=2	BOVIN	10	9	0.98	0.97	0.99	1.01	1	1.02	0.98	0.98	1	0.01	0.99
1805	sp|Q0VC53|DOHH_BOVIN	Deoxyhypusine hydroxylase OS=Bos taurus GN=DOHH PE=1 SV=1	BOVIN	10	8	1.11	1.07	1.04	1.12	1.08	1.05	1.02	0.98	0.95	0.05	1.05
1806	sp|Q1LZH1|MARC2_BOVIN	Mitochondrial amidoxime reducing component 2 OS=Bos taurus GN=MARC2 PE=2 SV=1	BOVIN	10	6	1.11	1.09	1.03	1	0.98	0.93	1.11	1.09	1.03	0.06	1.04
1807	tr|E1BMC8|E1BMC8_BOVIN	Uncharacterized protein OS=Bos taurus GN=ISY1 PE=4 SV=1	BOVIN	10	6	0.94	0.96	1.06	1.03	1.06	1.17	0.96	0.99	1.1	0.07	1.03
1808	sp|Q3ZBL4|LZTL1_BOVIN	Leucine zipper transcription factor-like protein 1 OS=Bos taurus GN=LZTFL1 PE=2 SV=1	BOVIN	10	6	0.69	1.25	1	0.57	1.05	0.83	0.86	1.58	1.26	0.3	1.01
1809	sp|O77784|IDH3B_BOVIN	Isocitrate dehydrogenase [NAD] subunit beta, mitochondrial OS=Bos taurus GN=IDH3B PE=2 SV=2	BOVIN	10	6	0.9	1.04	0.93	0.86	0.99	0.9	0.9	1.03	0.93	0.06	0.94
1810	tr|F6RN30|F6RN30_BOVIN	Uncharacterized protein OS=Bos taurus GN=GGA1 PE=4 SV=1	BOVIN	10	7	0.94	0.93	0.9	1.01	1	0.97	0.98	0.97	0.94	0.03	0.96
1811	sp|Q0V898|NELFE_BOVIN	Negative elongation factor E OS=Bos taurus GN=NELFE PE=2 SV=1	BOVIN	10	5	1	0.99	1.12	1.03	1.02	1.16	1.01	1	1.13	0.06	1.05
1812	tr|F1MFJ9|F1MFJ9_BOVIN	Secernin-3 OS=Bos taurus GN=SCRN3 PE=4 SV=2	BOVIN	10	6	2.19	2.17	1.87	1.25	1.29	1.02	0.86	0.89	0.7	0.4	1.36
1813	sp|Q3T108|PSB4_BOVIN	Proteasome subunit beta type-4 OS=Bos taurus GN=PSMB4 PE=1 SV=1	BOVIN	10	9	0.99	1.02	1.03	0.98	1.01	1.02	0.98	1.02	1.02	0.02	1.01
1814	sp|Q5E973|RL18_BOVIN	60S ribosomal protein L18 OS=Bos taurus GN=RPL18 PE=2 SV=3	BOVIN	10	8	0.86	1.09	0.82	0.78	0.98	0.74	0.69	0.86	0.65	0.16	0.83
1815	sp|P31717|NMT1_BOVIN	Glycylpeptide N-tetradecanoyltransferase 1 OS=Bos taurus GN=NMT1 PE=1 SV=2	BOVIN	10	5	0.96	0.95	0.97	0.92	0.9	0.93	0.97	0.95	0.98	0.03	0.95
1816	tr|F1N6E9|F1N6E9_BOVIN	Uncharacterized protein OS=Bos taurus GN=RTF1 PE=4 SV=2	BOVIN	10	5	1.1	1.08	0.98	1.08	1.06	0.96	1.21	1.18	1.09	0.07	1.08
1817	tr|E1BPT6|E1BPT6_BOVIN	Uncharacterized protein OS=Bos taurus GN=RBMS3 PE=4 SV=2	BOVIN	10	5	1.25	1.22	1.28	1.16	1.14	1.19	1.2	1.17	1.24	0.04	1.21
1818	sp|Q9BGI1|PRDX5_BOVIN	Peroxiredoxin-5, mitochondrial OS=Bos taurus GN=PRDX5 PE=2 SV=2	BOVIN	10	6	1.13	1.12	0.86	1.02	1	0.78	1.38	1.36	1.07	0.17	1.08
1819	tr|E1BC74|E1BC74_BOVIN	Uncharacterized protein OS=Bos taurus GN=ANTXR1 PE=4 SV=2	BOVIN	10	7	1.51	1.34	1.54	1.26	1.08	1.27	1.24	1.05	1.21	0.12	1.28
1820	tr|F1MKY8|F1MKY8_BOVIN	Uncharacterized protein (Fragment) OS=Bos taurus GN=RCOR1 PE=4 SV=2	BOVIN	10	5	1.05	0.96	1.07	1.18	1.1	1.21	1.05	0.96	1.07	0.07	1.07
1821	tr|A2VE91|A2VE91_BOVIN	LIX1L protein OS=Bos taurus GN=LIX1L PE=2 SV=1	BOVIN	10	6	1.09	1.09	1.15	1.01	1	1.06	0.97	0.96	1.02	0.06	1.04
1822	tr|M5FMT6|M5FMT6_BOVIN	Hydroxyacylglutathione hydrolase, mitochondrial OS=Bos taurus GN=HAGH PE=1 SV=1	BOVIN	10	7	1.16	1.39	1	1.61	1.94	1.38	1.12	1.34	0.95	0.22	1.32
1823	sp|Q5E9A1|NACA_BOVIN	Nascent polypeptide-associated complex subunit alpha OS=Bos taurus GN=NACA PE=1 SV=1	BOVIN	10	7	0.7	0.91	1.21	0.74	0.95	1.26	0.71	0.93	1.22	0.22	0.96
1824	sp|A4FV61|ZN512_BOVIN	Zinc finger protein 512 OS=Bos taurus GN=ZNF512 PE=2 SV=1	BOVIN	10	5	0.9	0.95	0.95	0.95	0.99	1	0.98	1.03	1.04	0.04	0.98
1825	tr|M5FJW8|M5FJW8_BOVIN	RNA-binding protein with serine-rich domain 1 OS=Bos taurus GN=RNPS1 PE=4 SV=1	BOVIN	10	5	1.06	0.95	1.09	1.03	0.94	1.07	1.07	0.97	1.11	0.06	1.03
1826	sp|Q3SZI8|IVD_BOVIN	Isovaleryl-CoA dehydrogenase, mitochondrial OS=Bos taurus GN=IVD PE=2 SV=1	BOVIN	10	5	1.01	1.03	0.94	1.03	1.04	0.95	0.95	0.95	0.88	0.05	0.98
1827	sp|Q2KIG2|WDR5_BOVIN	WD repeat-containing protein 5 OS=Bos taurus GN=WDR5 PE=2 SV=1	BOVIN	10	5	0.99	1.02	1.13	0.94	0.96	1.07	0.98	1	1.12	0.06	1.02
1828	sp|Q8MKF1|THTPA_BOVIN	Thiamine-triphosphatase OS=Bos taurus GN=THTPA PE=1 SV=3	BOVIN	10	5	0.99	1.08	1.2	0.96	1.05	1.17	0.9	0.98	1.09	0.09	1.05
1829	sp|A6QP55|SFXN3_BOVIN	Sideroflexin-3 OS=Bos taurus GN=SFXN3 PE=2 SV=1	BOVIN	10	5	0.77	0.91	0.71	0.62	0.72	0.57	0.75	0.88	0.69	0.14	0.74
1830	tr|A4FUG0|A4FUG0_BOVIN	SNARE-associated protein Snapin OS=Bos taurus GN=SNAPIN PE=2 SV=1	BOVIN	10	5	0.98	1.05	1.09	1.06	1.13	1.17	0.96	1.03	1.07	0.06	1.06
1831	tr|A4IFK3|A4IFK3_BOVIN	LMOD1 protein OS=Bos taurus GN=LMOD1 PE=2 SV=1	BOVIN	9.99	7	1.17	0.96	0.93	1.08	0.89	0.86	1.2	0.99	0.95	0.11	1
1832	tr|E1BCW3|E1BCW3_BOVIN	ATP-dependent 6-phosphofructokinase OS=Bos taurus GN=PFKP PE=3 SV=2	BOVIN	9.98	15	0.77	0.8	0.58	0.65	0.68	0.49	0.77	0.81	0.59	0.16	0.68
1833	tr|G3MXC8|G3MXC8_BOVIN	Actin-related protein 2/3 complex subunit 5 OS=Bos taurus GN=ARPC5 PE=1 SV=1	BOVIN	9.97	14	0.77	0.91	0.97	0.81	0.95	1.02	0.85	1.02	1.09	0.11	0.93
1834	sp|Q5EAC6|CDC37_BOVIN	Hsp90 co-chaperone Cdc37 OS=Bos taurus GN=CDC37 PE=2 SV=1	BOVIN	9.97	8	0.77	0.95	0.84	0.67	0.84	0.74	0.78	0.96	0.85	0.11	0.82
1835	sp|A6QNX5|K2C78_BOVIN	Keratin, type II cytoskeletal 78 OS=Bos taurus GN=KRT78 PE=2 SV=1	BOVIN	9.96	10	0.07	0.28	0.09	0.08	0.31	0.1	0.24	1.03	0.32	1.01	0.28
1836	tr|F1MBS9|F1MBS9_BOVIN	Uncharacterized protein OS=Bos taurus GN=CDC40 PE=4 SV=1	BOVIN	9.96	5	1.08	0.96	1.01	1.05	0.94	0.98	1.14	1.03	1.07	0.06	1.03
1837	sp|P23356|UCHL1_BOVIN	Ubiquitin carboxyl-terminal hydrolase isozyme L1 OS=Bos taurus GN=UCHL1 PE=1 SV=2	BOVIN	9.94	7	0.6	0.72	0.82	0.63	0.74	0.86	0.45	0.54	0.62	0.19	0.66
1838	tr|E1BFM0|E1BFM0_BOVIN	Uncharacterized protein OS=Bos taurus GN=SRGAP2 PE=4 SV=2	BOVIN	9.93	6	1.26	1.02	0.86	1	0.8	0.67	1.17	0.95	0.79	0.19	0.95
1839	sp|Q9XSJ0|UCHL5_BOVIN	Ubiquitin carboxyl-terminal hydrolase isozyme L5 OS=Bos taurus GN=UCHL5 PE=2 SV=1	BOVIN	9.92	6	0.99	1.01	1.03	0.95	0.95	0.98	1.03	1.05	1.07	0.04	1.01
1840	sp|Q2NL21|DJC11_BOVIN	DnaJ homolog subfamily C member 11 OS=Bos taurus GN=DNAJC11 PE=2 SV=1	BOVIN	9.92	6	1.03	1.01	1.1	0.9	0.87	0.95	1.04	1.02	1.11	0.08	1
1841	tr|G3X7R5|G3X7R5_BOVIN	Uncharacterized protein OS=Bos taurus GN=NOVA1 PE=4 SV=1	BOVIN	9.92	5	1.47	1.06	1.32	1.28	0.93	1.16	1.16	0.84	1.04	0.16	1.14
1842	tr|F1MTW8|F1MTW8_BOVIN	Phosducin-like protein 3 OS=Bos taurus GN=PDCL3 PE=4 SV=1	BOVIN	9.91	7	0.98	1.05	0.93	1.03	1.1	0.97	0.95	1.02	0.9	0.06	0.99
1843	tr|E1BFB4|E1BFB4_BOVIN	Uncharacterized protein OS=Bos taurus GN=MTOR PE=4 SV=2	BOVIN	9.9	14	0.9	0.97	0.99	0.98	1.06	1.08	0.91	0.98	1	0.05	0.99
1844	tr|A6QLB5|A6QLB5_BOVIN	EML3 protein OS=Bos taurus GN=EML3 PE=2 SV=1	BOVIN	9.9	8	0.78	0.86	0.84	0.82	0.9	0.88	0.92	1.03	0.99	0.08	0.89
1845	tr|G3X6S5|G3X6S5_BOVIN	SH3 domain-binding glutamic acid-rich-like protein 3 (Fragment) OS=Bos taurus GN=SH3BGRL3 PE=1 SV=1	BOVIN	9.9	8	1.04	0.94	1.03	1.06	0.95	1.05	1.02	0.93	1.02	0.05	1
1846	sp|Q3SWZ6|SBDS_BOVIN	Ribosome maturation protein SBDS OS=Bos taurus GN=SBDS PE=2 SV=1	BOVIN	9.88	5	0.94	0.98	0.93	0.92	0.97	0.91	0.92	0.96	0.91	0.03	0.94
1847	sp|Q1JPH6|IF4H_BOVIN	Eukaryotic translation initiation factor 4H OS=Bos taurus GN=EIF4H PE=2 SV=1	BOVIN	9.88	12	1.06	1	1.01	1	0.95	0.95	1.02	0.96	0.97	0.03	0.99
1848	tr|E1BK77|E1BK77_BOVIN	Uncharacterized protein OS=Bos taurus GN=DOCK6 PE=4 SV=2	BOVIN	9.86	9	0.7	0.88	0.86	1.11	1.39	1.36	1.57	1.92	1.89	0.32	1.3
1849	tr|F1MPV3|F1MPV3_BOVIN	Uncharacterized protein OS=Bos taurus GN=RALBP1 PE=4 SV=2	BOVIN	9.86	8	1.09	0.99	1.02	1.1	1	1.03	0.99	0.9	0.93	0.06	1
1850	sp|Q3T199|RS23_BOVIN	40S ribosomal protein S23 OS=Bos taurus GN=RPS23 PE=2 SV=1	BOVIN	9.85	9	1.05	1.02	1.02	1	0.97	0.97	1.02	0.99	0.99	0.02	1
1851	tr|F1MSP7|F1MSP7_BOVIN	RILP-like protein 1 OS=Bos taurus GN=RILPL1 PE=4 SV=1	BOVIN	9.84	7	1.04	0.99	0.95	1.07	1.03	0.98	1.08	1.03	0.99	0.04	1.02
1852	sp|Q3T0I4|THOC4_BOVIN	THO complex subunit 4 OS=Bos taurus GN=ALYREF PE=2 SV=1	BOVIN	9.84	11	1	0.91	0.93	1.05	0.96	0.98	1.08	0.99	1.01	0.05	0.99
1853	tr|F1N2W0|F1N2W0_BOVIN	Prostaglandin reductase 1 OS=Bos taurus GN=PTGR1 PE=1 SV=1	BOVIN	9.83	5	0.71	1.18	0.89	0.77	1.26	0.95	0.88	1.46	1.1	0.23	1.02
1854	tr|F1N545|F1N545_BOVIN	Uncharacterized protein OS=Bos taurus GN=ANKRD13A PE=4 SV=2	BOVIN	9.83	7	1	1.07	1.1	0.97	1.05	1.08	0.95	1.03	1.06	0.04	1.03
1855	tr|F1MXX2|F1MXX2_BOVIN	Uncharacterized protein OS=Bos taurus GN=AGO1 PE=3 SV=1	BOVIN	9.82	12	1.05	1.01	1	1.02	0.98	0.96	1.08	1.04	1.03	0.03	1.02
1856	tr|E1BK29|E1BK29_BOVIN	Uncharacterized protein OS=Bos taurus GN=COG1 PE=4 SV=2	BOVIN	9.82	7	1.07	1.06	1.04	1.03	1.02	1	0.97	0.97	0.95	0.04	1.01
1857	sp|Q1LZ95|IDI1_BOVIN	Isopentenyl-diphosphate Delta-isomerase 1 OS=Bos taurus GN=IDI1 PE=2 SV=2	BOVIN	9.82	5	1	0.93	0.95	0.94	0.87	0.9	0.9	0.83	0.85	0.06	0.91
1858	tr|F6RBQ9|F6RBQ9_BOVIN	Uncharacterized protein OS=Bos taurus GN=RBM3 PE=1 SV=1	BOVIN	9.82	10	1.1	0.95	1.21	1.08	0.92	1.19	0.99	0.86	1.1	0.11	1.04
1859	tr|E1BBM3|E1BBM3_BOVIN	Uncharacterized protein OS=Bos taurus GN=NEK1 PE=4 SV=2	BOVIN	9.8	6	0.98	1.08	1.06	0.95	1.04	1.02	0.97	1.07	1.05	0.04	1.02
1860	sp|Q95M12|LGMN_BOVIN	Legumain OS=Bos taurus GN=LGMN PE=1 SV=1	BOVIN	9.79	5	1.03	1.09	0.96	0.95	0.99	0.88	1.01	1.07	0.95	0.06	0.99
1861	tr|F1MVK2|F1MVK2_BOVIN	N-terminal kinase-like protein OS=Bos taurus GN=SCYL1 PE=4 SV=1	BOVIN	9.78	6	1.07	1	1.05	1.11	1.04	1.09	1.02	0.95	1	0.04	1.04
1862	sp|P61603|CH10_BOVIN	10 kDa heat shock protein, mitochondrial OS=Bos taurus GN=HSPE1 PE=3 SV=2	BOVIN	9.77	8	1.03	1.11	1.1	0.95	1.03	1.03	0.97	1.05	1.04	0.05	1.03
1863	tr|E1BFE8|E1BFE8_BOVIN	Uncharacterized protein OS=Bos taurus GN=TNS3 PE=4 SV=2	BOVIN	9.76	9	0.92	0.92	1	0.92	0.92	1	0.9	0.9	0.98	0.04	0.94
1864	sp|Q3MI00|DNJB1_BOVIN	DnaJ homolog subfamily B member 1 OS=Bos taurus GN=DNAJB1 PE=2 SV=3	BOVIN	9.76	6	0.95	0.95	0.94	0.98	0.97	0.96	0.93	0.92	0.91	0.02	0.95
1865	tr|F1MUA8|F1MUA8_BOVIN	Uncharacterized protein (Fragment) OS=Bos taurus GN=UBXN7 PE=4 SV=2	BOVIN	9.75	6	1.05	0.96	0.95	1.13	1.04	1.02	1.18	1.09	1.07	0.06	1.05
1866	sp|A7Z063|WASH1_BOVIN	WAS protein family homolog 1 OS=Bos taurus GN=WASH1 PE=1 SV=1	BOVIN	9.75	5	1.06	1.09	1.12	1.02	1.05	1.09	0.98	1.01	1.05	0.04	1.05
1867	tr|F1MXX5|F1MXX5_BOVIN	Uncharacterized protein (Fragment) OS=Bos taurus GN=NRD1 PE=3 SV=1	BOVIN	9.74	5	0.98	0.95	0.92	1.04	1.01	0.97	1.03	1	0.96	0.04	0.99
1868	tr|E1B7R0|E1B7R0_BOVIN	DIS3-like exonuclease 2 OS=Bos taurus GN=DIS3L2 PE=3 SV=2	BOVIN	9.73	6	1.36	1.08	1.17	1.49	1.18	1.28	1.14	0.9	0.98	0.15	1.17
1869	sp|P84081|ARF2_BOVIN	ADP-ribosylation factor 2 OS=Bos taurus GN=ARF2 PE=2 SV=1	BOVIN	9.72	22	1	1.05	0.99	0.93	0.97	0.91	0.92	0.96	0.91	0.05	0.96
1870	tr|E1BCI2|E1BCI2_BOVIN	Uncharacterized protein OS=Bos taurus GN=RNF40 PE=4 SV=2	BOVIN	9.72	9	1.05	0.96	1.04	1.09	1	1.08	1.03	0.95	1.02	0.04	1.02
1871	sp|Q1LZF8|CLCC1_BOVIN	Chloride channel CLIC-like protein 1 OS=Bos taurus GN=CLCC1 PE=2 SV=1	BOVIN	9.72	7	1.11	1.07	1.02	0.95	0.92	0.89	1.02	0.98	0.95	0.07	0.99
1872	tr|F1MMR5|F1MMR5_BOVIN	Uncharacterized protein OS=Bos taurus GN=TTC38 PE=4 SV=1	BOVIN	9.72	11	1.26	0.98	1.16	1.31	1.01	1.19	1.18	0.91	1.09	0.11	1.12
1873	tr|F1N1X8|F1N1X8_BOVIN	Uncharacterized protein OS=Bos taurus GN=UBE2Z PE=4 SV=1	BOVIN	9.72	6	1.06	1.02	1.03	1.02	0.98	0.99	1.05	1.01	1.02	0.02	1.02
1874	tr|G3N0B6|G3N0B6_BOVIN	Uncharacterized protein OS=Bos taurus GN=VASN PE=4 SV=1	BOVIN	9.71	6	0.96	1.03	0.97	0.95	1.01	0.95	0.94	0.99	0.95	0.03	0.97
1875	tr|Q0VD29|Q0VD29_BOVIN	Ras-related GTP binding C OS=Bos taurus GN=RRAGC PE=2 SV=1	BOVIN	9.71	7	0.95	1.07	1.1	0.87	0.99	1.02	0.95	1.08	1.11	0.07	1.01
1876	sp|P35604|COPZ1_BOVIN	Coatomer subunit zeta-1 OS=Bos taurus GN=COPZ1 PE=1 SV=2	BOVIN	9.71	7	0.95	0.92	0.93	1.09	1.07	1.08	0.99	0.97	0.98	0.06	1
1877	sp|O97680|THIO_BOVIN	Thioredoxin OS=Bos taurus GN=TXN PE=3 SV=3	BOVIN	9.7	9	1.13	1.29	1.5	1.11	1.27	1.49	0.88	1	1.19	0.16	1.21
1878	tr|E1B8H4|E1B8H4_BOVIN	Uncharacterized protein OS=Bos taurus GN=DENND2A PE=4 SV=1	BOVIN	9.7	9	1.33	1.09	1.33	1.15	0.95	1.16	1.08	0.88	1.08	0.13	1.11
1879	sp|Q56JY1|RL35A_BOVIN	60S ribosomal protein L35a OS=Bos taurus GN=RPL35A PE=3 SV=1	BOVIN	9.69	5	0.64	0.86	0.52	0.72	0.98	0.59	1.15	1.56	0.93	0.35	0.88
1880	sp|Q9GLX9|SPON1_BOVIN	Spondin-1 OS=Bos taurus GN=SPON1 PE=1 SV=1	BOVIN	9.68	9	0.63	0.77	0.75	0.52	0.61	0.6	0.55	0.67	0.67	0.12	0.64
1881	tr|F1N5K1|F1N5K1_BOVIN	Uncharacterized protein OS=Bos taurus GN=CDK11B PE=4 SV=2	BOVIN	9.68	6	1.28	1.15	1.49	1.27	1.15	1.49	1.2	1.09	1.42	0.11	1.28
1882	tr|A6QQV8|A6QQV8_BOVIN	LBR protein OS=Bos taurus GN=LBR PE=2 SV=1	BOVIN	9.68	8	0.97	0.98	1	0.96	0.98	1	1.06	1.08	1.09	0.04	1.01
1883	sp|Q08DB4|CPNE1_BOVIN	Copine-1 OS=Bos taurus GN=CPNE1 PE=1 SV=1	BOVIN	9.66	7	1	0.9	0.95	1.09	0.97	1.02	1.01	0.9	0.95	0.06	0.98
1884	tr|Q3SZA6|Q3SZA6_BOVIN	Syndecan binding protein (Syntenin) OS=Bos taurus GN=SDCBP PE=2 SV=1	BOVIN	9.66	9	1.33	1.06	1.34	1.33	1.06	1.33	1.04	0.83	1.05	0.15	1.15
1885	tr|A6H7H9|A6H7H9_BOVIN	EFS protein OS=Bos taurus GN=EFS PE=2 SV=1	BOVIN	9.65	6	1.11	1.1	1.12	1.1	1.09	1.12	1	0.99	1.02	0.05	1.07
1886	sp|Q2HJ74|GATM_BOVIN	Glycine amidinotransferase, mitochondrial OS=Bos taurus GN=GATM PE=2 SV=1	BOVIN	9.65	5	1.61	5.15	2.68	0.96	3.13	1.66	0.55	1.82	0.95	0.65	2.06
1887	sp|Q58D31|DHSO_BOVIN	Sorbitol dehydrogenase OS=Bos taurus GN=SORD PE=2 SV=3	BOVIN	9.65	5	2.01	3.77	1.19	1.26	2.42	0.74	1.36	2.61	0.79	0.52	1.79
1888	sp|A1A4P5|PFD2_BOVIN	Prefoldin subunit 2 OS=Bos taurus GN=PFDN2 PE=2 SV=1	BOVIN	9.64	5	0.96	1.05	1.02	0.9	0.98	0.95	0.93	1.01	0.98	0.04	0.98
1889	tr|F1MTR3|F1MTR3_BOVIN	Uncharacterized protein OS=Bos taurus GN=SIN3A PE=4 SV=2	BOVIN	9.63	8	0.97	0.91	0.93	1.02	0.95	0.97	1.16	1.09	1.11	0.08	1.01
1890	tr|Q17QH5|Q17QH5_BOVIN	BH3 interacting domain death agonist OS=Bos taurus GN=BID PE=2 SV=1	BOVIN	9.62	6	1.01	0.94	0.98	1.12	1.04	1.09	1.06	0.98	1.03	0.05	1.03
1891	tr|F1MNS8|F1MNS8_BOVIN	Uncharacterized protein OS=Bos taurus GN=PDAP1 PE=4 SV=2	BOVIN	9.6	7	1.24	1.25	1.41	0.82	0.83	0.93	0.79	0.81	0.91	0.22	1
1892	tr|A7MB77|A7MB77_BOVIN	RBM17 protein OS=Bos taurus GN=RBM17 PE=2 SV=1	BOVIN	9.59	6	0.95	0.89	0.96	0.97	0.92	0.99	0.93	0.88	0.95	0.04	0.94
1893	tr|G3X6W9|G3X6W9_BOVIN	Uncharacterized protein OS=Bos taurus GN=MYBPH PE=4 SV=1	BOVIN	9.59	8	1.69	4.79	3.34	0.47	1.53	1.06	0.32	1.02	0.7	0.84	1.66
1894	sp|A4FV84|MRT4_BOVIN	mRNA turnover protein 4 homolog OS=Bos taurus GN=MRTO4 PE=2 SV=1	BOVIN	9.59	6	1.05	1.08	1.02	1.05	1.08	1.02	1.04	1.06	1	0.02	1.04
1895	tr|E1BBW0|E1BBW0_BOVIN	Leucine-rich repeat flightless-interacting protein 2 OS=Bos taurus GN=LRRFIP2 PE=4 SV=1	BOVIN	9.59	6	0.92	0.96	0.95	0.96	1.01	1	0.89	0.94	0.93	0.04	0.95
1896	tr|F1MDB9|F1MDB9_BOVIN	Uncharacterized protein (Fragment) OS=Bos taurus GN=TACC2 PE=4 SV=2	BOVIN	9.58	7	1.13	0.98	1.02	1.13	0.97	1.01	1.12	0.97	1.01	0.06	1.04
1897	tr|F1MS08|F1MS08_BOVIN	Uncharacterized protein OS=Bos taurus GN=SLC12A2 PE=4 SV=2	BOVIN	9.55	9	0.98	0.98	0.98	0.95	0.95	0.95	0.98	0.99	0.99	0.02	0.97
1898	tr|E1BKT3|E1BKT3_BOVIN	Uncharacterized protein OS=Bos taurus GN=ERBB2IP PE=4 SV=2	BOVIN	9.53	8	1.03	1.02	1.05	0.99	0.99	1.02	1.03	1.03	1.06	0.02	1.02
1899	tr|A6QPH2|A6QPH2_BOVIN	SIPA1 protein OS=Bos taurus GN=SIPA1 PE=2 SV=1	BOVIN	9.53	7	1.04	0.99	1.06	1.04	0.99	1.06	1.02	0.96	1.03	0.03	1.02
1900	sp|P52556|BLVRB_BOVIN	Flavin reductase (NADPH) OS=Bos taurus GN=BLVRB PE=1 SV=2	BOVIN	9.53	6	0.58	1.17	0.73	1.02	2.03	1.31	0.67	1.38	0.86	0.4	1.08
1901	tr|Q2KJ86|Q2KJ86_BOVIN	Haloacid dehalogenase-like hydrolase domain containing 1A OS=Bos taurus GN=HDHD1A PE=2 SV=1	BOVIN	9.52	7	1.1	1.02	1.08	0.99	0.92	0.97	0.93	0.86	0.91	0.08	0.98
1902	tr|G5E534|G5E534_BOVIN	Ribose-5-phosphate isomerase OS=Bos taurus GN=RPIA PE=3 SV=1	BOVIN	9.51	8	1.26	1.2	0.51	1.14	1.09	0.48	1.33	1.27	0.55	0.34	0.98
1903	sp|Q17Q89|PFD6_BOVIN	Prefoldin subunit 6 OS=Bos taurus GN=PFDN6 PE=2 SV=1	BOVIN	9.5	5	0.9	1.02	0.91	0.92	1.04	0.93	0.89	1	0.9	0.06	0.94
1904	tr|F1MHP4|F1MHP4_BOVIN	Uncharacterized protein OS=Bos taurus GN=RAB22A PE=3 SV=1	BOVIN	9.48	5	1.04	1.11	1.11	0.96	1.03	1.03	1	1.06	1.06	0.04	1.04
1905	tr|F1MYM9|F1MYM9_BOVIN	Uncharacterized protein OS=Bos taurus GN=MYH11 PE=1 SV=2	BOVIN	9.47	27	1.04	1.03	0.92	1.06	1.05	0.94	0.98	0.97	0.87	0.06	0.98
1906	sp|Q2HJ58|PRPS1_BOVIN	Ribose-phosphate pyrophosphokinase 1 OS=Bos taurus GN=PRPS1 PE=2 SV=3	BOVIN	9.47	6	1.1	1.04	0.98	1.08	1.01	0.95	1.11	1.05	0.99	0.05	1.03
1907	sp|Q5EA77|SNX17_BOVIN	Sorting nexin-17 OS=Bos taurus GN=SNX17 PE=2 SV=1	BOVIN	9.47	7	1.07	1.01	0.97	1.06	1	0.96	1.02	0.95	0.93	0.04	1
1908	sp|A6QLU3|GAB1_BOVIN	GRB2-associated-binding protein 1 OS=Bos taurus GN=GAB1 PE=2 SV=1	BOVIN	9.47	5	0.96	0.92	0.92	0.97	0.93	0.94	1.02	0.97	0.98	0.03	0.96
1909	tr|E1BB36|E1BB36_BOVIN	Uncharacterized protein (Fragment) OS=Bos taurus GN=MGAT2 PE=4 SV=2	BOVIN	9.45	9	2.36	1.72	0.8	1.8	1.31	0.61	1.14	0.83	0.37	0.5	1.22
1910	tr|F6R0H3|F6R0H3_BOVIN	Syntaxin-binding protein 1 OS=Bos taurus GN=STXBP1 PE=4 SV=1	BOVIN	9.45	6	0.97	1.01	1.05	0.93	0.95	0.99	1.01	1.04	1.08	0.04	1
1911	sp|Q3MHE2|PRP4_BOVIN	U4/U6 small nuclear ribonucleoprotein Prp4 OS=Bos taurus GN=PRPF4 PE=2 SV=1	BOVIN	9.42	8	0.95	0.96	0.98	0.96	0.98	1	0.95	0.98	0.99	0.02	0.97
1912	tr|H7BWW2|H7BWW2_BOVIN	Beta-hexosaminidase OS=Bos taurus GN=HEXB PE=3 SV=1	BOVIN	9.42	6	1.61	1.92	0.74	1.15	1.36	0.52	1.72	2.07	0.81	0.39	1.32
1913	sp|Q3T0S6|RL8_BOVIN	60S ribosomal protein L8 OS=Bos taurus GN=RPL8 PE=2 SV=3	BOVIN	9.41	13	1	1.08	0.97	0.98	1.06	0.95	0.95	1.02	0.93	0.05	0.99
1914	tr|E1BN75|E1BN75_BOVIN	Uncharacterized protein OS=Bos taurus GN=TPRKB PE=3 SV=1	BOVIN	9.41	5	1.03	1.01	1.11	0.98	0.96	1.05	1.01	0.99	1.08	0.04	1.02
1915	tr|G5E5C0|G5E5C0_BOVIN	Uncharacterized protein OS=Bos taurus GN=INF2 PE=4 SV=1	BOVIN	9.4	9	0.68	0.9	0.39	0.56	0.7	0.32	1.09	1.41	0.6	0.44	0.74
1916	sp|P08239|GNAO_BOVIN	Guanine nucleotide-binding protein G(o) subunit alpha OS=Bos taurus GN=GNAO1 PE=1 SV=4	BOVIN	9.39	12	0.65	0.76	1	0.89	1.05	1.37	0.72	0.85	1.11	0.23	0.93
1917	tr|F1N7Q7|F1N7Q7_BOVIN	Collagen alpha-2(IV) chain (Fragment) OS=Bos taurus GN=COL4A2 PE=4 SV=2	BOVIN	9.39	14	1.04	0.94	1.06	1.01	0.92	1.03	0.95	0.87	0.98	0.06	0.98
1918	tr|Q0P592|Q0P592_BOVIN	Fructosamine 3 kinase related protein OS=Bos taurus GN=FN3KRP PE=2 SV=1	BOVIN	9.39	5	0.92	1.07	1.31	0.99	1.14	1.41	0.84	0.97	1.19	0.16	1.09
1919	sp|P55859|PNPH_BOVIN	Purine nucleoside phosphorylase OS=Bos taurus GN=PNP PE=1 SV=3	BOVIN	9.39	6	1.04	1.04	0.93	1.1	1.11	0.99	1.05	1.06	0.95	0.06	1.03
1920	sp|Q5E997|CAZA2_BOVIN	F-actin-capping protein subunit alpha-2 OS=Bos taurus GN=CAPZA2 PE=1 SV=3	BOVIN	9.38	13	0.9	1.04	0.98	0.91	1.06	1	0.92	1.07	1.02	0.06	0.99
1921	tr|F1MHN8|F1MHN8_BOVIN	CD166 antigen OS=Bos taurus GN=ALCAM PE=4 SV=2	BOVIN	9.38	7	0.8	0.92	0.69	0.79	0.9	0.68	1.01	1.15	0.86	0.16	0.87
1922	sp|Q0VCJ2|MTNB_BOVIN	Methylthioribulose-1-phosphate dehydratase OS=Bos taurus GN=APIP PE=2 SV=1	BOVIN	9.37	8	0.99	0.98	1.04	1.01	1	1.06	1.06	1.05	1.11	0.04	1.03
1923	tr|G1K1Z4|G1K1Z4_BOVIN	Uroplakin-3b-like protein OS=Bos taurus GN=UPK3BL PE=4 SV=2	BOVIN	9.37	7	0.91	0.89	0.95	1.07	1.04	1.12	0.9	0.86	0.93	0.09	0.96
1924	sp|P61420|VA0D1_BOVIN	V-type proton ATPase subunit d 1 OS=Bos taurus GN=ATP6V0D1 PE=1 SV=1	BOVIN	9.35	5	0.97	1.04	0.99	1.04	1.11	1.06	1.08	1.15	1.1	0.05	1.06
1925	sp|Q32PA4|PHP14_BOVIN	14 kDa phosphohistidine phosphatase OS=Bos taurus GN=PHPT1 PE=2 SV=1	BOVIN	9.34	6	0.98	0.95	0.92	1.04	1.01	0.97	1.04	1.01	0.97	0.04	0.99
1926	tr|E1BP90|E1BP90_BOVIN	Brefeldin A-inhibited guanine nucleotide-exchange protein 1 OS=Bos taurus GN=ARFGEF1 PE=4 SV=2	BOVIN	9.33	8	0.99	0.97	0.91	0.98	0.96	0.9	0.96	0.95	0.89	0.04	0.95
1927	sp|Q3SZI0|MPI_BOVIN	Mannose-6-phosphate isomerase OS=Bos taurus GN=MPI PE=2 SV=3	BOVIN	9.33	6	1.04	1.03	0.96	0.99	0.99	0.93	0.99	0.99	0.93	0.04	0.98
1928	tr|F6PRB5|F6PRB5_BOVIN	Uncharacterized protein OS=Bos taurus GN=ECH1 PE=3 SV=1	BOVIN	9.28	9	0.7	1.13	0.79	0.74	1.19	0.84	0.84	1.37	0.96	0.23	0.95
1929	tr|F1MMZ9|F1MMZ9_BOVIN	Uncharacterized protein OS=Bos taurus PE=4 SV=2	BOVIN	9.28	7	1.07	1.13	1.06	0.97	1.04	0.96	1.06	1.13	1.05	0.05	1.05
1930	tr|E1BHX7|E1BHX7_BOVIN	Phosphoinositide phospholipase C OS=Bos taurus GN=PLCB3 PE=4 SV=1	BOVIN	9.27	7	0.97	1	0.98	0.97	1	0.98	0.97	1	0.98	0.01	0.98
1931	tr|F2Z4H8|F2Z4H8_BOVIN	Uncharacterized protein OS=Bos taurus GN=TIAL1 PE=4 SV=2	BOVIN	9.27	5	0.95	0.97	1.05	0.96	0.99	1.07	0.97	1	1.08	0.04	1
1932	tr|F1MGK3|F1MGK3_BOVIN	Uncharacterized protein OS=Bos taurus GN=ERLEC1 PE=4 SV=2	BOVIN	9.26	5	1.03	1	0.96	0.98	0.95	0.92	1.02	1	0.96	0.03	0.98
1933	tr|A6QPU2|A6QPU2_BOVIN	ARHGAP12 protein OS=Bos taurus GN=ARHGAP12 PE=2 SV=1	BOVIN	9.25	6	1.01	1.01	1.05	1.09	1.09	1.13	1.07	1.07	1.11	0.04	1.07
1934	sp|P11019|VATE1_BOVIN	V-type proton ATPase subunit E 1 OS=Bos taurus GN=ATP6V1E1 PE=2 SV=1	BOVIN	9.25	7	0.99	0.9	0.92	1.04	0.95	0.96	0.99	0.91	0.93	0.04	0.95
1935	tr|E1BNX1|E1BNX1_BOVIN	Uncharacterized protein OS=Bos taurus GN=RAB3D PE=3 SV=1	BOVIN	9.24	6	0.97	0.97	0.9	1.05	1.05	0.96	1.04	1.04	0.95	0.05	0.99
1936	tr|G3MYE4|G3MYE4_BOVIN	Uncharacterized protein OS=Bos taurus PE=4 SV=1	BOVIN	9.24	7	0.94	1.02	1	0.9	0.97	0.95	0.93	1.01	0.99	0.04	0.97
1937	sp|P19427|DERM_BOVIN	Dermatopontin OS=Bos taurus GN=DPT PE=1 SV=3	BOVIN	9.24	11	0.9	0.82	0.97	0.92	0.83	0.99	1.01	0.91	1.09	0.09	0.94
1938	tr|Q0III8|Q0III8_BOVIN	RNASET2 protein (Fragment) OS=Bos taurus GN=RNASET2 PE=2 SV=1	BOVIN	9.24	6	1.26	1.02	0.59	1.16	0.94	0.54	1.24	0.98	0.59	0.29	0.92
1939	sp|Q3MHP3|S10AE_BOVIN	Protein S100-A14 OS=Bos taurus GN=S100A14 PE=3 SV=1	BOVIN	9.24	7	0.58	0.63	0.66	0.75	0.81	0.86	0.72	0.77	0.82	0.12	0.73
1940	tr|A7MB38|A7MB38_BOVIN	SFRS4 protein OS=Bos taurus GN=SFRS4 PE=2 SV=1	BOVIN	9.22	12	1.01	0.96	0.92	0.98	0.94	0.9	1.08	1.03	0.98	0.05	0.98
1941	tr|F1N4W2|F1N4W2_BOVIN	Uncharacterized protein OS=Bos taurus PE=4 SV=2	BOVIN	9.2	5	0.72	1.5	0.59	0.82	1.71	0.64	0.87	1.82	0.69	0.45	1.04
1942	tr|G3N0W8|G3N0W8_BOVIN	Uncharacterized protein OS=Bos taurus GN=PURB PE=4 SV=1	BOVIN	9.2	5	1	1	1.06	0.92	0.91	0.97	1.03	1.02	1.09	0.05	1
1943	tr|E1BGC1|E1BGC1_BOVIN	Uncharacterized protein OS=Bos taurus GN=MCCC1 PE=4 SV=1	BOVIN	9.19	7	1.07	0.97	1.18	0.95	0.87	1.07	0.94	0.86	1.04	0.1	0.99
1944	tr|G5E5T1|G5E5T1_BOVIN	Uncharacterized protein (Fragment) OS=Bos taurus GN=EPS8L2 PE=4 SV=1	BOVIN	9.18	5	0.44	0.44	0.68	0.7	0.65	1.08	0.5	0.47	0.76	0.3	0.64
1945	sp|Q17QC5|AP2S1_BOVIN	AP-2 complex subunit sigma OS=Bos taurus GN=AP2S1 PE=2 SV=1	BOVIN	9.18	5	0.99	0.92	0.93	1.04	0.96	0.97	1.06	0.98	0.99	0.04	0.98
1946	sp|Q3T106|SRSF7_BOVIN	Serine/arginine-rich splicing factor 7 OS=Bos taurus GN=SRSF7 PE=2 SV=1	BOVIN	9.17	8	1.45	1.43	1.21	1.77	1.71	1.6	1.67	1.6	1.47	0.11	1.55
1947	sp|Q3SX41|LC7L3_BOVIN	Luc7-like protein 3 OS=Bos taurus GN=LUC7L3 PE=2 SV=1	BOVIN	9.16	8	0.91	0.96	1.01	0.88	0.93	0.97	0.9	0.96	1.01	0.05	0.95
1948	tr|E1BPP9|E1BPP9_BOVIN	Uncharacterized protein OS=Bos taurus GN=GRIPAP1 PE=4 SV=2	BOVIN	9.16	6	0.92	0.87	0.9	1.04	0.98	1.02	0.96	0.92	0.95	0.05	0.95
1949	tr|G3X7E3|G3X7E3_BOVIN	WD repeat-containing protein 44 OS=Bos taurus GN=WDR44 PE=4 SV=1	BOVIN	9.14	5	1.45	1.89	1.34	1.67	2.17	1.56	1.53	2	1.39	0.16	1.67
1950	tr|F1MC80|F1MC80_BOVIN	Uncharacterized protein OS=Bos taurus GN=GTF3C4 PE=4 SV=2	BOVIN	9.13	9	0.95	0.98	1.03	0.96	0.99	1.04	0.96	0.99	1.05	0.03	1
1951	tr|F1MZR6|F1MZR6_BOVIN	Beta-arrestin-1 (Fragment) OS=Bos taurus GN=ARRB1 PE=4 SV=2	BOVIN	9.13	7	0.85	0.9	0.96	0.95	1.01	1.09	0.95	1.01	1.09	0.08	0.98
1952	sp|Q9TU47|IF6_BOVIN	Eukaryotic translation initiation factor 6 OS=Bos taurus GN=EIF6 PE=2 SV=2	BOVIN	9.13	6	1.03	1	1	1	0.98	0.97	0.92	0.9	0.9	0.05	0.97
1953	sp|Q148M6|MXRA8_BOVIN	Matrix-remodeling-associated protein 8 OS=Bos taurus GN=MXRA8 PE=2 SV=1	BOVIN	9.13	5	0.95	0.94	0.92	0.96	0.95	0.94	0.96	0.95	0.95	0.01	0.95
1954	tr|M5FMU4|M5FMU4_BOVIN	NmrA-like family domain-containing protein 1 OS=Bos taurus GN=NMRAL1 PE=4 SV=1	BOVIN	9.12	5	0.96	0.97	1.01	0.99	0.99	1.04	0.99	1	1.04	0.02	1
1955	sp|Q5E988|RS5_BOVIN	40S ribosomal protein S5 OS=Bos taurus GN=RPS5 PE=2 SV=3	BOVIN	9.11	6	0.95	0.94	0.96	1.03	1.01	1.04	0.92	0.91	0.94	0.05	0.97
1956	sp|P13619|AT5F1_BOVIN	ATP synthase F(0) complex subunit B1, mitochondrial OS=Bos taurus GN=ATP5F1 PE=1 SV=2	BOVIN	9.11	8	0.97	1	1.01	1	1.03	1.04	0.91	0.95	0.95	0.04	0.98
1957	tr|E1BNY8|E1BNY8_BOVIN	Uncharacterized protein OS=Bos taurus GN=GTF3C1 PE=4 SV=2	BOVIN	9.1	8	0.96	0.96	1.05	0.97	0.97	1.05	1.02	1.02	1.1	0.04	1.01
1958	sp|Q5EAD0|BAIP2_BOVIN	Brain-specific angiogenesis inhibitor 1-associated protein 2 OS=Bos taurus GN=BAIAP2 PE=2 SV=1	BOVIN	9.1	5	0.99	0.95	1.04	0.97	0.93	1.01	1.04	0.99	1.08	0.04	1
1959	sp|F1MSG6|RPGF2_BOVIN	Rap guanine nucleotide exchange factor 2 OS=Bos taurus GN=RAPGEF2 PE=1 SV=2	BOVIN	9.09	5	0.95	0.93	0.91	1.08	1.05	1.03	1.07	1.03	1.01	0.06	1.01
1960	sp|Q3SZ63|NOP56_BOVIN	Nucleolar protein 56 OS=Bos taurus GN=NOP56 PE=2 SV=1	BOVIN	9.07	7	0.69	0.57	0.95	0.91	0.74	1.26	0.79	0.63	1.09	0.25	0.85
1961	sp|G3X745|GPC1_BOVIN	Glypican-1 OS=Bos taurus GN=GPC1 PE=2 SV=1	BOVIN	9.07	6	0.73	0.92	0.79	0.66	0.82	0.7	0.6	0.75	0.65	0.13	0.74
1962	tr|Q4ZJ65|Q4ZJ65_BOVIN	Nuclear factor 1 OS=Bos taurus GN=NFIC PE=2 SV=1	BOVIN	9.06	6	1.43	0.95	0.56	1.42	0.94	0.54	2.17	1.49	0.85	0.43	1.15
1963	tr|F1MJT0|F1MJT0_BOVIN	Uncharacterized protein OS=Bos taurus GN=NAA35 PE=4 SV=2	BOVIN	9.06	6	0.99	1.04	1.04	0.95	0.99	0.99	0.96	1.01	1	0.03	1
1964	tr|A7YWC6|A7YWC6_BOVIN	SUB1 protein OS=Bos taurus GN=SUB1 PE=2 SV=1	BOVIN	9.03	8	1.11	1.19	1.26	0.91	0.98	1.04	1	1.08	1.14	0.1	1.08
1965	tr|F1MND3|F1MND3_BOVIN	Uncharacterized protein OS=Bos taurus GN=TEX10 PE=4 SV=2	BOVIN	9.03	10	1	1.06	1.02	1.02	1.07	1.04	0.98	1.04	1.01	0.02	1.03
1966	sp|Q28104|COPE_BOVIN	Coatomer subunit epsilon OS=Bos taurus GN=COPE PE=1 SV=3	BOVIN	9.02	11	1.07	1.01	1.02	1.11	1.05	1.05	1.05	0.99	1	0.03	1.04
1967	tr|F1MPH9|F1MPH9_BOVIN	Caprin-1 OS=Bos taurus GN=CAPRIN1 PE=4 SV=2	BOVIN	9.02	6	1	0.94	0.94	1	0.95	0.94	1.03	0.97	0.96	0.03	0.97
1968	tr|E1BMC6|E1BMC6_BOVIN	Uncharacterized protein (Fragment) OS=Bos taurus GN=SLMAP PE=4 SV=2	BOVIN	9.01	6	0.96	1.1	1.02	1.01	1.15	1.07	1.01	1.15	1.07	0.06	1.06
1969	sp|Q0P5K3|UBE2N_BOVIN	Ubiquitin-conjugating enzyme E2 N OS=Bos taurus GN=UBE2N PE=2 SV=1	BOVIN	8.99	8	1.1	1.12	0.82	1.13	1.15	0.84	1.45	1.49	1.09	0.19	1.13
1970	sp|A4IF89|EXOC8_BOVIN	Exocyst complex component 8 OS=Bos taurus GN=EXOC8 PE=2 SV=1	BOVIN	8.99	6	0.95	0.92	0.91	0.95	0.93	0.92	0.99	0.96	0.95	0.03	0.94
1971	tr|E1BKB2|E1BKB2_BOVIN	Uncharacterized protein OS=Bos taurus GN=NGLY1 PE=4 SV=1	BOVIN	8.98	5	1.06	1.06	1.1	1.05	1.06	1.1	1.01	1.02	1.06	0.03	1.06
1972	sp|Q1LZH7|KANK2_BOVIN	KN motif and ankyrin repeat domain-containing protein 2 OS=Bos taurus GN=KANK2 PE=2 SV=1	BOVIN	8.97	7	0.81	0.89	0.65	0.73	0.81	0.59	0.9	0.99	0.72	0.15	0.79
1973	tr|Q1RMR9|Q1RMR9_BOVIN	Protein kinase C and casein kinase substrate in neurons 2 OS=Bos taurus GN=PACSIN2 PE=2 SV=1	BOVIN	8.93	6	0.7	0.95	1.1	0.71	0.98	1.14	0.72	0.99	1.15	0.19	0.94
1974	tr|E1BB79|E1BB79_BOVIN	Uncharacterized protein OS=Bos taurus GN=TNN PE=4 SV=2	BOVIN	8.93	5	0.07	0.43	0.35	0.11	0.78	0.62	0.05	0.29	0.24	0.72	0.33
1975	sp|Q3SZM1|MK67I_BOVIN	MKI67 FHA domain-interacting nucleolar phosphoprotein OS=Bos taurus GN=NIFK PE=2 SV=1	BOVIN	8.93	5	0.95	0.97	1.05	1.1	1.13	1.21	0.95	0.98	1.06	0.08	1.04
1976	tr|F1MEM4|F1MEM4_BOVIN	Uncharacterized protein (Fragment) OS=Bos taurus GN=DHX8 PE=4 SV=1	BOVIN	8.92	6	1.07	1	1.01	1.09	1.02	1.03	1.09	1.01	1.02	0.03	1.04
1977	tr|E1BDC9|E1BDC9_BOVIN	Uncharacterized protein OS=Bos taurus GN=VPS52 PE=4 SV=2	BOVIN	8.92	7	1.03	1	0.98	1.05	1.02	1	1.05	1.02	0.99	0.02	1.01
1978	tr|E1B725|E1B725_BOVIN	Uncharacterized protein OS=Bos taurus GN=GLA PE=3 SV=2	BOVIN	8.92	5	1.24	1	0.83	1.16	0.94	0.78	1.64	1.33	1.11	0.23	1.11
1979	sp|Q0VC68|SEPT5_BOVIN	Septin-5 OS=Bos taurus GN=SEPT5 PE=2 SV=1	BOVIN	8.91	5	0.72	0.89	1.14	0.79	0.99	1.26	0.77	0.94	1.19	0.19	0.97
1980	tr|E1BNI8|E1BNI8_BOVIN	Uncharacterized protein OS=Bos taurus GN=NT5DC2 PE=4 SV=2	BOVIN	8.9	6	1.03	1.01	1.03	1.13	1.11	1.12	1	0.98	1	0.05	1.04
1981	sp|A4FUZ6|HSDL2_BOVIN	Hydroxysteroid dehydrogenase-like protein 2 OS=Bos taurus GN=HSDL2 PE=2 SV=1	BOVIN	8.89	5	1.1	1.17	1.07	1.32	1.42	1.28	1.8	1.94	1.75	0.22	1.43
1982	tr|Q1JPG7|Q1JPG7_BOVIN	Pyruvate kinase OS=Bos taurus GN=PKLR PE=2 SV=1	BOVIN	8.88	9	0.45	1.06	0.64	0.84	2.05	1.25	0.47	1.13	0.68	0.5	0.95
1983	sp|Q2KIM0|FUCO_BOVIN	Tissue alpha-L-fucosidase OS=Bos taurus GN=FUCA1 PE=2 SV=1	BOVIN	8.88	6	0.6	1.19	0.55	0.51	1	0.46	1.08	2.09	0.97	0.51	0.94
1984	sp|Q2HJH6|SNR40_BOVIN	U5 small nuclear ribonucleoprotein 40 kDa protein OS=Bos taurus GN=SNRNP40 PE=2 SV=1	BOVIN	8.88	6	1.17	1.04	1.18	1.03	0.91	1.05	1.13	0.99	1.14	0.08	1.07
1985	sp|Q3T105|GALE_BOVIN	UDP-glucose 4-epimerase OS=Bos taurus GN=GALE PE=2 SV=2	BOVIN	8.88	6	0.64	0.92	0.79	0.59	0.86	0.74	0.6	0.87	0.74	0.15	0.75
1986	tr|G5E5Y0|G5E5Y0_BOVIN	Uncharacterized protein OS=Bos taurus GN=SNRPB2 PE=4 SV=1	BOVIN	8.87	7	1.01	0.96	1.04	1.04	0.99	1.08	0.97	0.93	1.01	0.04	1
1987	tr|G3MYA2|G3MYA2_BOVIN	Poly(A) polymerase alpha OS=Bos taurus GN=PAPOLA PE=4 SV=1	BOVIN	8.86	8	1.08	0.99	1.02	1.11	1.01	1.04	0.99	0.9	0.93	0.06	1.01
1988	tr|A4FUY8|A4FUY8_BOVIN	IK protein OS=Bos taurus GN=IK PE=2 SV=1	BOVIN	8.86	5	1.02	1.03	1.04	1.02	1.02	1.03	1.06	1.07	1.08	0.02	1.04
1989	sp|Q2HJD0|FAF2_BOVIN	FAS-associated factor 2 OS=Bos taurus GN=FAF2 PE=2 SV=1	BOVIN	8.86	5	1.14	1.03	0.92	1.13	1.02	0.92	1.13	1.02	0.91	0.09	1.02
1990	tr|E1BKQ8|E1BKQ8_BOVIN	Uncharacterized protein OS=Bos taurus GN=ARID1B PE=4 SV=2	BOVIN	8.85	7	1.06	1.02	1.05	1.05	1	1.04	1.06	1.02	1.05	0.02	1.04
1991	tr|Q1LZ72|Q1LZ72_BOVIN	Canopy 2 homolog (Zebrafish) OS=Bos taurus GN=CNPY2 PE=2 SV=1	BOVIN	8.85	9	1.01	0.98	0.91	1.04	1.01	0.94	1.05	1.01	0.95	0.04	0.99
1992	sp|Q2TA49|VASP_BOVIN	Vasodilator-stimulated phosphoprotein OS=Bos taurus GN=VASP PE=2 SV=3	BOVIN	8.85	7	0.96	0.97	1.02	0.95	0.96	1.01	0.93	0.94	0.98	0.03	0.97
1993	sp|P21398|AOFA_BOVIN	Amine oxidase [flavin-containing] A OS=Bos taurus GN=MAOA PE=2 SV=2	BOVIN	8.84	7	0.63	0.58	0.45	0.74	0.67	0.53	0.82	0.74	0.59	0.17	0.64
1994	sp|Q0VCP4|SEPT8_BOVIN	Septin-8 OS=Bos taurus GN=SEPT8 PE=2 SV=3	BOVIN	8.83	17	0.93	0.99	0.89	0.95	1.01	0.9	0.95	1.02	0.91	0.05	0.95
1995	sp|P00423|COX41_BOVIN	Cytochrome c oxidase subunit 4 isoform 1, mitochondrial OS=Bos taurus GN=COX4I1 PE=1 SV=1	BOVIN	8.83	6	1.09	1.07	1.14	0.96	0.95	1.02	1.05	1.03	1.1	0.06	1.04
1996	tr|E1BI51|E1BI51_BOVIN	Uncharacterized protein (Fragment) OS=Bos taurus GN=FNDC1 PE=4 SV=2	BOVIN	8.83	8	1.18	1.43	1.08	0.99	1.21	0.9	1.42	1.71	1.27	0.19	1.24
1997	tr|F1N429|F1N429_BOVIN	Uncharacterized protein OS=Bos taurus GN=SESTD1 PE=4 SV=2	BOVIN	8.82	6	1.03	0.98	0.95	1.14	1.09	1.05	1.13	1.08	1.04	0.06	1.05
1998	tr|F1MJ00|F1MJ00_BOVIN	Uncharacterized protein OS=Bos taurus GN=IGSF3 PE=4 SV=2	BOVIN	8.82	6	0.98	0.94	1.06	1.06	1.01	1.14	0.99	0.95	1.08	0.06	1.02
[truncated: 3,255 more rows]
